# Supplementary material for: The burden of non-communicable diseases attributable to high BMI in Brazil, 1990–2017: findings from the Global Burden of Disease Study
Source: Popul Health Metr. 2020 Sep 30;18(Suppl 1):18. doi: 10.1186/s12963-020-00219-y (PMC7525961; doi:10.1186/s12963-020-00219-y)
Supplement: Supplementary file 1 — Additional file 1: Figure S1. Prevalence trends of overweight (BMI ≥ 25.0 Kg/m2) (A) and obesity (BMI ≥ 30.0 kg/m2) (B) during the period of 1990 and 2017 in Brazil for both sexes (green), females (orange) and males (blue). The y-axis is the prevalence estimates. X-axes are the point-year estimates (1990, 1995, 2000, 2005, 2010, 2017). BMI = Body Mass Index. [file 12963_2020_219_MOESM1_ESM.xlsx]

## Sheet: Supp Figure 1
Prevalence of Obesity (BMI >= 30)	1990	1995	2000	2005	2010	2017
Both	9.27131	11.2717	14.8078	18.5459	22.4571	27.4132
Female	11.2304	13.568	17.3528	20.811	24.642	29.8386
Male	7.14842	8.75267	11.9998	15.9997	19.9411	24.5989			Prevalence of Obesity (BMI >= 30)
Prevalence of Overweight (BMI >= 25)	0	0	0	0	0	0
Both	36.1658	40.1094	43.1425	46.517	47.3174	53.3874
Female	35.506	39.6418	43.525	46.4124	46.5068	52.4095
Male	36.7789	40.5077	42.6044	46.4764	48.0277	54.2771
									Prevalence of Overweight (BMI >= 25)

## Sheet: Sheet1
location_id	135
age_group_name	20 plus, age standardized
measure_name	(All)
metric_id	(All)
Sum of mean	Column Labels
Row Labels	1990	1995	2000	2005	2010	2017	Grand Total
Prevalence of Obesity (BMI >= 30)	0.276501	0.335924	0.441603	0.553566	0.670401	0.818506	3.0965
Both	0.0927131	0.112717	0.148078	0.185459	0.224571	0.274132	1.03767
Female	0.112304	0.13568	0.173528	0.20811	0.24642	0.298386	1.17443
Male	0.0714842	0.0875266	0.119998	0.159997	0.199411	0.245989	0.884405
Prevalence of Overweight (BMI >= 25)	1.08451	1.20259	1.29272	1.39406	1.41852	1.60074	7.99313
Both	0.361658	0.401094	0.431425	0.46517	0.473174	0.533874	2.6664
Female	0.35506	0.396418	0.43525	0.464124	0.465068	0.524095	2.64001
Male	0.367789	0.405077	0.426044	0.464764	0.480277	0.542771	2.68672
Grand Total	1.36101	1.53851	1.73432	1.94762	2.08892	2.41925	11.0896

## Sheet: BRA_overweight_GBD2017
age_group_id	location_id	measure_id	metric_id	modelable_entity_id	sex_id	year_id	mean	lower	upper	age_group_name	sex	metric_name	metric_description	measure_name	modelable_entity_name	modelable_entity_description	location_name
37	135	18	3	9363	1	1990	0.355372	0.330986	0.379152	20 plus	Male	Rate	Rate	Proportion	Prevalence of Overweight (BMI >= 25)	Modeled through custom st-gpr	Brazil
37	135	18	3	9363	1	1995	0.395589	0.375967	0.414941	20 plus	Male	Rate	Rate	Proportion	Prevalence of Overweight (BMI >= 25)	Modeled through custom st-gpr	Brazil
37	135	18	3	9363	1	2000	0.416182	0.400369	0.431606	20 plus	Male	Rate	Rate	Proportion	Prevalence of Overweight (BMI >= 25)	Modeled through custom st-gpr	Brazil
37	135	18	3	9363	1	2005	0.455882	0.442666	0.468899	20 plus	Male	Rate	Rate	Proportion	Prevalence of Overweight (BMI >= 25)	Modeled through custom st-gpr	Brazil
37	135	18	3	9363	1	2010	0.476978	0.463119	0.491467	20 plus	Male	Rate	Rate	Proportion	Prevalence of Overweight (BMI >= 25)	Modeled through custom st-gpr	Brazil
37	135	18	3	9363	1	2017	0.545755	0.522476	0.568799	20 plus	Male	Rate	Rate	Proportion	Prevalence of Overweight (BMI >= 25)	Modeled through custom st-gpr	Brazil
37	135	18	3	9363	2	1990	0.335339	0.309673	0.363632	20 plus	Female	Rate	Rate	Proportion	Prevalence of Overweight (BMI >= 25)	Modeled through custom st-gpr	Brazil
37	135	18	3	9363	2	1995	0.380001	0.359822	0.402225	20 plus	Female	Rate	Rate	Proportion	Prevalence of Overweight (BMI >= 25)	Modeled through custom st-gpr	Brazil
37	135	18	3	9363	2	2000	0.420921	0.406255	0.436871	20 plus	Female	Rate	Rate	Proportion	Prevalence of Overweight (BMI >= 25)	Modeled through custom st-gpr	Brazil
37	135	18	3	9363	2	2005	0.453878	0.440964	0.467122	20 plus	Female	Rate	Rate	Proportion	Prevalence of Overweight (BMI >= 25)	Modeled through custom st-gpr	Brazil
37	135	18	3	9363	2	2010	0.461269	0.446253	0.476398	20 plus	Female	Rate	Rate	Proportion	Prevalence of Overweight (BMI >= 25)	Modeled through custom st-gpr	Brazil
37	135	18	3	9363	2	2017	0.530131	0.503378	0.555602	20 plus	Female	Rate	Rate	Proportion	Prevalence of Overweight (BMI >= 25)	Modeled through custom st-gpr	Brazil
37	135	18	3	9363	3	1990	0.345085	0.327007	0.363482	20 plus	Both	Rate	Rate	Proportion	Prevalence of Overweight (BMI >= 25)	Modeled through custom st-gpr	Brazil
37	135	18	3	9363	3	1995	0.387544	0.373054	0.402861	20 plus	Both	Rate	Rate	Proportion	Prevalence of Overweight (BMI >= 25)	Modeled through custom st-gpr	Brazil
37	135	18	3	9363	3	2000	0.418629	0.407324	0.429749	20 plus	Both	Rate	Rate	Proportion	Prevalence of Overweight (BMI >= 25)	Modeled through custom st-gpr	Brazil
37	135	18	3	9363	3	2005	0.454847	0.445289	0.464498	20 plus	Both	Rate	Rate	Proportion	Prevalence of Overweight (BMI >= 25)	Modeled through custom st-gpr	Brazil
37	135	18	3	9363	3	2010	0.46884	0.45856	0.479008	20 plus	Both	Rate	Rate	Proportion	Prevalence of Overweight (BMI >= 25)	Modeled through custom st-gpr	Brazil
37	135	18	3	9363	3	2017	0.53763	0.520717	0.556195	20 plus	Both	Rate	Rate	Proportion	Prevalence of Overweight (BMI >= 25)	Modeled through custom st-gpr	Brazil
37	135	18	3	9364	1	1990	0.0684257	0.0601015	0.0773046	20 plus	Male	Rate	Rate	Proportion	Prevalence of Obesity (BMI >= 30)	Modeled through custom st-gpr	Brazil
37	135	18	3	9364	1	1995	0.0850586	0.0763071	0.0954568	20 plus	Male	Rate	Rate	Proportion	Prevalence of Obesity (BMI >= 30)	Modeled through custom st-gpr	Brazil
37	135	18	3	9364	1	2000	0.116651	0.107388	0.126748	20 plus	Male	Rate	Rate	Proportion	Prevalence of Obesity (BMI >= 30)	Modeled through custom st-gpr	Brazil
37	135	18	3	9364	1	2005	0.15675	0.147498	0.166947	20 plus	Male	Rate	Rate	Proportion	Prevalence of Obesity (BMI >= 30)	Modeled through custom st-gpr	Brazil
37	135	18	3	9364	1	2010	0.199076	0.188485	0.210636	20 plus	Male	Rate	Rate	Proportion	Prevalence of Obesity (BMI >= 30)	Modeled through custom st-gpr	Brazil
37	135	18	3	9364	1	2017	0.249264	0.23056	0.268797	20 plus	Male	Rate	Rate	Proportion	Prevalence of Obesity (BMI >= 30)	Modeled through custom st-gpr	Brazil
37	135	18	3	9364	2	1990	0.105392	0.0937881	0.117679	20 plus	Female	Rate	Rate	Proportion	Prevalence of Obesity (BMI >= 30)	Modeled through custom st-gpr	Brazil
37	135	18	3	9364	2	1995	0.129591	0.119206	0.14089	20 plus	Female	Rate	Rate	Proportion	Prevalence of Obesity (BMI >= 30)	Modeled through custom st-gpr	Brazil
37	135	18	3	9364	2	2000	0.167564	0.157306	0.177382	20 plus	Female	Rate	Rate	Proportion	Prevalence of Obesity (BMI >= 30)	Modeled through custom st-gpr	Brazil
37	135	18	3	9364	2	2005	0.203026	0.193312	0.212859	20 plus	Female	Rate	Rate	Proportion	Prevalence of Obesity (BMI >= 30)	Modeled through custom st-gpr	Brazil
37	135	18	3	9364	2	2010	0.24433	0.232769	0.256171	20 plus	Female	Rate	Rate	Proportion	Prevalence of Obesity (BMI >= 30)	Modeled through custom st-gpr	Brazil
37	135	18	3	9364	2	2017	0.302739	0.282867	0.321818	20 plus	Female	Rate	Rate	Proportion	Prevalence of Obesity (BMI >= 30)	Modeled through custom st-gpr	Brazil
37	135	18	3	9364	3	1990	0.087408	0.0805728	0.0951559	20 plus	Both	Rate	Rate	Proportion	Prevalence of Obesity (BMI >= 30)	Modeled through custom st-gpr	Brazil
37	135	18	3	9364	3	1995	0.108041	0.100977	0.115269	20 plus	Both	Rate	Rate	Proportion	Prevalence of Obesity (BMI >= 30)	Modeled through custom st-gpr	Brazil
37	135	18	3	9364	3	2000	0.142945	0.135711	0.149939	20 plus	Both	Rate	Rate	Proportion	Prevalence of Obesity (BMI >= 30)	Modeled through custom st-gpr	Brazil
37	135	18	3	9364	3	2005	0.180649	0.173791	0.187609	20 plus	Both	Rate	Rate	Proportion	Prevalence of Obesity (BMI >= 30)	Modeled through custom st-gpr	Brazil
37	135	18	3	9364	3	2010	0.222519	0.214895	0.230524	20 plus	Both	Rate	Rate	Proportion	Prevalence of Obesity (BMI >= 30)	Modeled through custom st-gpr	Brazil
37	135	18	3	9364	3	2017	0.277073	0.263569	0.291107	20 plus	Both	Rate	Rate	Proportion	Prevalence of Obesity (BMI >= 30)	Modeled through custom st-gpr	Brazil
37	4750	18	3	9363	1	1990	0.298262	0.261553	0.338026	20 plus	Male	Rate	Rate	Proportion	Prevalence of Overweight (BMI >= 25)	Modeled through custom st-gpr	Acre
37	4750	18	3	9363	1	1995	0.347059	0.309578	0.383627	20 plus	Male	Rate	Rate	Proportion	Prevalence of Overweight (BMI >= 25)	Modeled through custom st-gpr	Acre
37	4750	18	3	9363	1	2000	0.396781	0.366827	0.431253	20 plus	Male	Rate	Rate	Proportion	Prevalence of Overweight (BMI >= 25)	Modeled through custom st-gpr	Acre
37	4750	18	3	9363	1	2005	0.456393	0.43119	0.481793	20 plus	Male	Rate	Rate	Proportion	Prevalence of Overweight (BMI >= 25)	Modeled through custom st-gpr	Acre
37	4750	18	3	9363	1	2010	0.484998	0.462782	0.507333	20 plus	Male	Rate	Rate	Proportion	Prevalence of Overweight (BMI >= 25)	Modeled through custom st-gpr	Acre
37	4750	18	3	9363	1	2017	0.553335	0.518006	0.588452	20 plus	Male	Rate	Rate	Proportion	Prevalence of Overweight (BMI >= 25)	Modeled through custom st-gpr	Acre
37	4750	18	3	9363	2	1990	0.291115	0.249944	0.340496	20 plus	Female	Rate	Rate	Proportion	Prevalence of Overweight (BMI >= 25)	Modeled through custom st-gpr	Acre
37	4750	18	3	9363	2	1995	0.350272	0.311413	0.395048	20 plus	Female	Rate	Rate	Proportion	Prevalence of Overweight (BMI >= 25)	Modeled through custom st-gpr	Acre
37	4750	18	3	9363	2	2000	0.428273	0.393873	0.464695	20 plus	Female	Rate	Rate	Proportion	Prevalence of Overweight (BMI >= 25)	Modeled through custom st-gpr	Acre
37	4750	18	3	9363	2	2005	0.491695	0.465513	0.518594	20 plus	Female	Rate	Rate	Proportion	Prevalence of Overweight (BMI >= 25)	Modeled through custom st-gpr	Acre
37	4750	18	3	9363	2	2010	0.493556	0.469105	0.517284	20 plus	Female	Rate	Rate	Proportion	Prevalence of Overweight (BMI >= 25)	Modeled through custom st-gpr	Acre
37	4750	18	3	9363	2	2017	0.545644	0.503503	0.586134	20 plus	Female	Rate	Rate	Proportion	Prevalence of Overweight (BMI >= 25)	Modeled through custom st-gpr	Acre
37	4750	18	3	9363	3	1990	0.294791	0.267916	0.325503	20 plus	Both	Rate	Rate	Proportion	Prevalence of Overweight (BMI >= 25)	Modeled through custom st-gpr	Acre
37	4750	18	3	9363	3	1995	0.348639	0.322465	0.378536	20 plus	Both	Rate	Rate	Proportion	Prevalence of Overweight (BMI >= 25)	Modeled through custom st-gpr	Acre
37	4750	18	3	9363	3	2000	0.412401	0.388876	0.436552	20 plus	Both	Rate	Rate	Proportion	Prevalence of Overweight (BMI >= 25)	Modeled through custom st-gpr	Acre
37	4750	18	3	9363	3	2005	0.47398	0.455196	0.49292	20 plus	Both	Rate	Rate	Proportion	Prevalence of Overweight (BMI >= 25)	Modeled through custom st-gpr	Acre
37	4750	18	3	9363	3	2010	0.489284	0.473351	0.50572	20 plus	Both	Rate	Rate	Proportion	Prevalence of Overweight (BMI >= 25)	Modeled through custom st-gpr	Acre
37	4750	18	3	9363	3	2017	0.549454	0.52332	0.57871	20 plus	Both	Rate	Rate	Proportion	Prevalence of Overweight (BMI >= 25)	Modeled through custom st-gpr	Acre
37	4750	18	3	9364	1	1990	0.0529532	0.0425553	0.0648889	20 plus	Male	Rate	Rate	Proportion	Prevalence of Obesity (BMI >= 30)	Modeled through custom st-gpr	Acre
37	4750	18	3	9364	1	1995	0.0704982	0.0589381	0.0846735	20 plus	Male	Rate	Rate	Proportion	Prevalence of Obesity (BMI >= 30)	Modeled through custom st-gpr	Acre
37	4750	18	3	9364	1	2000	0.107397	0.093975	0.122842	20 plus	Male	Rate	Rate	Proportion	Prevalence of Obesity (BMI >= 30)	Modeled through custom st-gpr	Acre
37	4750	18	3	9364	1	2005	0.155362	0.140719	0.17159	20 plus	Male	Rate	Rate	Proportion	Prevalence of Obesity (BMI >= 30)	Modeled through custom st-gpr	Acre
37	4750	18	3	9364	1	2010	0.199535	0.182373	0.217043	20 plus	Male	Rate	Rate	Proportion	Prevalence of Obesity (BMI >= 30)	Modeled through custom st-gpr	Acre
37	4750	18	3	9364	1	2017	0.25098	0.224345	0.279948	20 plus	Male	Rate	Rate	Proportion	Prevalence of Obesity (BMI >= 30)	Modeled through custom st-gpr	Acre
37	4750	18	3	9364	2	1990	0.0807675	0.0665243	0.0977949	20 plus	Female	Rate	Rate	Proportion	Prevalence of Obesity (BMI >= 30)	Modeled through custom st-gpr	Acre
37	4750	18	3	9364	2	1995	0.107781	0.0916441	0.126086	20 plus	Female	Rate	Rate	Proportion	Prevalence of Obesity (BMI >= 30)	Modeled through custom st-gpr	Acre
37	4750	18	3	9364	2	2000	0.160801	0.14229	0.180162	20 plus	Female	Rate	Rate	Proportion	Prevalence of Obesity (BMI >= 30)	Modeled through custom st-gpr	Acre
37	4750	18	3	9364	2	2005	0.212222	0.194122	0.230841	20 plus	Female	Rate	Rate	Proportion	Prevalence of Obesity (BMI >= 30)	Modeled through custom st-gpr	Acre
37	4750	18	3	9364	2	2010	0.254901	0.233538	0.275542	20 plus	Female	Rate	Rate	Proportion	Prevalence of Obesity (BMI >= 30)	Modeled through custom st-gpr	Acre
37	4750	18	3	9364	2	2017	0.31052	0.278542	0.342273	20 plus	Female	Rate	Rate	Proportion	Prevalence of Obesity (BMI >= 30)	Modeled through custom st-gpr	Acre
37	4750	18	3	9364	3	1990	0.0664628	0.057604	0.0765143	20 plus	Both	Rate	Rate	Proportion	Prevalence of Obesity (BMI >= 30)	Modeled through custom st-gpr	Acre
37	4750	18	3	9364	3	1995	0.0888412	0.0780774	0.0998576	20 plus	Both	Rate	Rate	Proportion	Prevalence of Obesity (BMI >= 30)	Modeled through custom st-gpr	Acre
37	4750	18	3	9364	3	2000	0.133886	0.121678	0.146365	20 plus	Both	Rate	Rate	Proportion	Prevalence of Obesity (BMI >= 30)	Modeled through custom st-gpr	Acre
37	4750	18	3	9364	3	2005	0.183689	0.17097	0.196339	20 plus	Both	Rate	Rate	Proportion	Prevalence of Obesity (BMI >= 30)	Modeled through custom st-gpr	Acre
37	4750	18	3	9364	3	2010	0.227264	0.212904	0.240474	20 plus	Both	Rate	Rate	Proportion	Prevalence of Obesity (BMI >= 30)	Modeled through custom st-gpr	Acre
37	4750	18	3	9364	3	2017	0.281023	0.259898	0.30207	20 plus	Both	Rate	Rate	Proportion	Prevalence of Obesity (BMI >= 30)	Modeled through custom st-gpr	Acre
37	4751	18	3	9363	1	1990	0.265253	0.234078	0.299934	20 plus	Male	Rate	Rate	Proportion	Prevalence of Overweight (BMI >= 25)	Modeled through custom st-gpr	Alagoas
37	4751	18	3	9363	1	1995	0.306776	0.273633	0.340618	20 plus	Male	Rate	Rate	Proportion	Prevalence of Overweight (BMI >= 25)	Modeled through custom st-gpr	Alagoas
37	4751	18	3	9363	1	2000	0.353824	0.324599	0.38239	20 plus	Male	Rate	Rate	Proportion	Prevalence of Overweight (BMI >= 25)	Modeled through custom st-gpr	Alagoas
37	4751	18	3	9363	1	2005	0.414044	0.391389	0.436818	20 plus	Male	Rate	Rate	Proportion	Prevalence of Overweight (BMI >= 25)	Modeled through custom st-gpr	Alagoas
37	4751	18	3	9363	1	2010	0.448851	0.42712	0.469565	20 plus	Male	Rate	Rate	Proportion	Prevalence of Overweight (BMI >= 25)	Modeled through custom st-gpr	Alagoas
37	4751	18	3	9363	1	2017	0.517599	0.484947	0.550982	20 plus	Male	Rate	Rate	Proportion	Prevalence of Overweight (BMI >= 25)	Modeled through custom st-gpr	Alagoas
37	4751	18	3	9363	2	1990	0.24955	0.213869	0.286924	20 plus	Female	Rate	Rate	Proportion	Prevalence of Overweight (BMI >= 25)	Modeled through custom st-gpr	Alagoas
37	4751	18	3	9363	2	1995	0.293108	0.260921	0.327491	20 plus	Female	Rate	Rate	Proportion	Prevalence of Overweight (BMI >= 25)	Modeled through custom st-gpr	Alagoas
37	4751	18	3	9363	2	2000	0.35794	0.328822	0.390042	20 plus	Female	Rate	Rate	Proportion	Prevalence of Overweight (BMI >= 25)	Modeled through custom st-gpr	Alagoas
37	4751	18	3	9363	2	2005	0.417668	0.396304	0.439241	20 plus	Female	Rate	Rate	Proportion	Prevalence of Overweight (BMI >= 25)	Modeled through custom st-gpr	Alagoas
37	4751	18	3	9363	2	2010	0.438399	0.417646	0.45922	20 plus	Female	Rate	Rate	Proportion	Prevalence of Overweight (BMI >= 25)	Modeled through custom st-gpr	Alagoas
37	4751	18	3	9363	2	2017	0.503074	0.467299	0.539328	20 plus	Female	Rate	Rate	Proportion	Prevalence of Overweight (BMI >= 25)	Modeled through custom st-gpr	Alagoas
37	4751	18	3	9363	3	1990	0.257078	0.233599	0.282973	20 plus	Both	Rate	Rate	Proportion	Prevalence of Overweight (BMI >= 25)	Modeled through custom st-gpr	Alagoas
37	4751	18	3	9363	3	1995	0.299634	0.276967	0.323851	20 plus	Both	Rate	Rate	Proportion	Prevalence of Overweight (BMI >= 25)	Modeled through custom st-gpr	Alagoas
37	4751	18	3	9363	3	2000	0.355976	0.335892	0.377237	20 plus	Both	Rate	Rate	Proportion	Prevalence of Overweight (BMI >= 25)	Modeled through custom st-gpr	Alagoas
37	4751	18	3	9363	3	2005	0.41594	0.401251	0.431103	20 plus	Both	Rate	Rate	Proportion	Prevalence of Overweight (BMI >= 25)	Modeled through custom st-gpr	Alagoas
37	4751	18	3	9363	3	2010	0.443333	0.428248	0.457409	20 plus	Both	Rate	Rate	Proportion	Prevalence of Overweight (BMI >= 25)	Modeled through custom st-gpr	Alagoas
37	4751	18	3	9363	3	2017	0.509863	0.484996	0.534275	20 plus	Both	Rate	Rate	Proportion	Prevalence of Overweight (BMI >= 25)	Modeled through custom st-gpr	Alagoas
37	4751	18	3	9364	1	1990	0.043634	0.0348357	0.0537162	20 plus	Male	Rate	Rate	Proportion	Prevalence of Obesity (BMI >= 30)	Modeled through custom st-gpr	Alagoas
37	4751	18	3	9364	1	1995	0.0577934	0.0474982	0.0689622	20 plus	Male	Rate	Rate	Proportion	Prevalence of Obesity (BMI >= 30)	Modeled through custom st-gpr	Alagoas
37	4751	18	3	9364	1	2000	0.0895779	0.0764206	0.10299	20 plus	Male	Rate	Rate	Proportion	Prevalence of Obesity (BMI >= 30)	Modeled through custom st-gpr	Alagoas
37	4751	18	3	9364	1	2005	0.132232	0.118433	0.146859	20 plus	Male	Rate	Rate	Proportion	Prevalence of Obesity (BMI >= 30)	Modeled through custom st-gpr	Alagoas
37	4751	18	3	9364	1	2010	0.171279	0.156882	0.186967	20 plus	Male	Rate	Rate	Proportion	Prevalence of Obesity (BMI >= 30)	Modeled through custom st-gpr	Alagoas
37	4751	18	3	9364	1	2017	0.213981	0.190484	0.239808	20 plus	Male	Rate	Rate	Proportion	Prevalence of Obesity (BMI >= 30)	Modeled through custom st-gpr	Alagoas
37	4751	18	3	9364	2	1990	0.0695591	0.0565767	0.0836523	20 plus	Female	Rate	Rate	Proportion	Prevalence of Obesity (BMI >= 30)	Modeled through custom st-gpr	Alagoas
37	4751	18	3	9364	2	1995	0.0907637	0.0776556	0.106235	20 plus	Female	Rate	Rate	Proportion	Prevalence of Obesity (BMI >= 30)	Modeled through custom st-gpr	Alagoas
37	4751	18	3	9364	2	2000	0.135866	0.120399	0.154376	20 plus	Female	Rate	Rate	Proportion	Prevalence of Obesity (BMI >= 30)	Modeled through custom st-gpr	Alagoas
37	4751	18	3	9364	2	2005	0.183728	0.168638	0.200393	20 plus	Female	Rate	Rate	Proportion	Prevalence of Obesity (BMI >= 30)	Modeled through custom st-gpr	Alagoas
37	4751	18	3	9364	2	2010	0.227558	0.210727	0.24499	20 plus	Female	Rate	Rate	Proportion	Prevalence of Obesity (BMI >= 30)	Modeled through custom st-gpr	Alagoas
37	4751	18	3	9364	2	2017	0.279467	0.254072	0.308425	20 plus	Female	Rate	Rate	Proportion	Prevalence of Obesity (BMI >= 30)	Modeled through custom st-gpr	Alagoas
37	4751	18	3	9364	3	1990	0.0571307	0.0493755	0.0658544	20 plus	Both	Rate	Rate	Proportion	Prevalence of Obesity (BMI >= 30)	Modeled through custom st-gpr	Alagoas
37	4751	18	3	9364	3	1995	0.0750199	0.0665617	0.0844536	20 plus	Both	Rate	Rate	Proportion	Prevalence of Obesity (BMI >= 30)	Modeled through custom st-gpr	Alagoas
37	4751	18	3	9364	3	2000	0.113772	0.103865	0.124939	20 plus	Both	Rate	Rate	Proportion	Prevalence of Obesity (BMI >= 30)	Modeled through custom st-gpr	Alagoas
37	4751	18	3	9364	3	2005	0.159175	0.149348	0.170293	20 plus	Both	Rate	Rate	Proportion	Prevalence of Obesity (BMI >= 30)	Modeled through custom st-gpr	Alagoas
37	4751	18	3	9364	3	2010	0.200991	0.190294	0.212854	20 plus	Both	Rate	Rate	Proportion	Prevalence of Obesity (BMI >= 30)	Modeled through custom st-gpr	Alagoas
37	4751	18	3	9364	3	2017	0.248858	0.230141	0.267539	20 plus	Both	Rate	Rate	Proportion	Prevalence of Obesity (BMI >= 30)	Modeled through custom st-gpr	Alagoas
37	4752	18	3	9363	1	1990	0.338674	0.299018	0.382283	20 plus	Male	Rate	Rate	Proportion	Prevalence of Overweight (BMI >= 25)	Modeled through custom st-gpr	Amazonas
37	4752	18	3	9363	1	1995	0.383313	0.34503	0.423857	20 plus	Male	Rate	Rate	Proportion	Prevalence of Overweight (BMI >= 25)	Modeled through custom st-gpr	Amazonas
37	4752	18	3	9363	1	2000	0.412009	0.378999	0.444796	20 plus	Male	Rate	Rate	Proportion	Prevalence of Overweight (BMI >= 25)	Modeled through custom st-gpr	Amazonas
37	4752	18	3	9363	1	2005	0.452082	0.428681	0.47616	20 plus	Male	Rate	Rate	Proportion	Prevalence of Overweight (BMI >= 25)	Modeled through custom st-gpr	Amazonas
37	4752	18	3	9363	1	2010	0.474382	0.45335	0.497667	20 plus	Male	Rate	Rate	Proportion	Prevalence of Overweight (BMI >= 25)	Modeled through custom st-gpr	Amazonas
37	4752	18	3	9363	1	2017	0.541538	0.507159	0.574944	20 plus	Male	Rate	Rate	Proportion	Prevalence of Overweight (BMI >= 25)	Modeled through custom st-gpr	Amazonas
37	4752	18	3	9363	2	1990	0.304647	0.260073	0.354707	20 plus	Female	Rate	Rate	Proportion	Prevalence of Overweight (BMI >= 25)	Modeled through custom st-gpr	Amazonas
37	4752	18	3	9363	2	1995	0.349911	0.309336	0.39673	20 plus	Female	Rate	Rate	Proportion	Prevalence of Overweight (BMI >= 25)	Modeled through custom st-gpr	Amazonas
37	4752	18	3	9363	2	2000	0.400912	0.367571	0.43776	20 plus	Female	Rate	Rate	Proportion	Prevalence of Overweight (BMI >= 25)	Modeled through custom st-gpr	Amazonas
37	4752	18	3	9363	2	2005	0.449698	0.424048	0.474016	20 plus	Female	Rate	Rate	Proportion	Prevalence of Overweight (BMI >= 25)	Modeled through custom st-gpr	Amazonas
37	4752	18	3	9363	2	2010	0.478665	0.456508	0.501782	20 plus	Female	Rate	Rate	Proportion	Prevalence of Overweight (BMI >= 25)	Modeled through custom st-gpr	Amazonas
37	4752	18	3	9363	2	2017	0.553009	0.512491	0.597296	20 plus	Female	Rate	Rate	Proportion	Prevalence of Overweight (BMI >= 25)	Modeled through custom st-gpr	Amazonas
37	4752	18	3	9363	3	1990	0.321771	0.290394	0.351789	20 plus	Both	Rate	Rate	Proportion	Prevalence of Overweight (BMI >= 25)	Modeled through custom st-gpr	Amazonas
37	4752	18	3	9363	3	1995	0.366627	0.337492	0.394553	20 plus	Both	Rate	Rate	Proportion	Prevalence of Overweight (BMI >= 25)	Modeled through custom st-gpr	Amazonas
37	4752	18	3	9363	3	2000	0.406483	0.381408	0.429476	20 plus	Both	Rate	Rate	Proportion	Prevalence of Overweight (BMI >= 25)	Modeled through custom st-gpr	Amazonas
37	4752	18	3	9363	3	2005	0.450897	0.433711	0.468579	20 plus	Both	Rate	Rate	Proportion	Prevalence of Overweight (BMI >= 25)	Modeled through custom st-gpr	Amazonas
37	4752	18	3	9363	3	2010	0.476517	0.46125	0.493686	20 plus	Both	Rate	Rate	Proportion	Prevalence of Overweight (BMI >= 25)	Modeled through custom st-gpr	Amazonas
37	4752	18	3	9363	3	2017	0.547295	0.52098	0.575928	20 plus	Both	Rate	Rate	Proportion	Prevalence of Overweight (BMI >= 25)	Modeled through custom st-gpr	Amazonas
37	4752	18	3	9364	1	1990	0.0661227	0.0535923	0.0818331	20 plus	Male	Rate	Rate	Proportion	Prevalence of Obesity (BMI >= 30)	Modeled through custom st-gpr	Amazonas
37	4752	18	3	9364	1	1995	0.0845186	0.0707668	0.102557	20 plus	Male	Rate	Rate	Proportion	Prevalence of Obesity (BMI >= 30)	Modeled through custom st-gpr	Amazonas
37	4752	18	3	9364	1	2000	0.118936	0.103099	0.136264	20 plus	Male	Rate	Rate	Proportion	Prevalence of Obesity (BMI >= 30)	Modeled through custom st-gpr	Amazonas
37	4752	18	3	9364	1	2005	0.161885	0.146458	0.177954	20 plus	Male	Rate	Rate	Proportion	Prevalence of Obesity (BMI >= 30)	Modeled through custom st-gpr	Amazonas
37	4752	18	3	9364	1	2010	0.211756	0.194874	0.229563	20 plus	Male	Rate	Rate	Proportion	Prevalence of Obesity (BMI >= 30)	Modeled through custom st-gpr	Amazonas
37	4752	18	3	9364	1	2017	0.268154	0.239834	0.299726	20 plus	Male	Rate	Rate	Proportion	Prevalence of Obesity (BMI >= 30)	Modeled through custom st-gpr	Amazonas
37	4752	18	3	9364	2	1990	0.0937849	0.0771385	0.11356	20 plus	Female	Rate	Rate	Proportion	Prevalence of Obesity (BMI >= 30)	Modeled through custom st-gpr	Amazonas
37	4752	18	3	9364	2	1995	0.118617	0.100797	0.13885	20 plus	Female	Rate	Rate	Proportion	Prevalence of Obesity (BMI >= 30)	Modeled through custom st-gpr	Amazonas
37	4752	18	3	9364	2	2000	0.16164	0.14254	0.182112	20 plus	Female	Rate	Rate	Proportion	Prevalence of Obesity (BMI >= 30)	Modeled through custom st-gpr	Amazonas
37	4752	18	3	9364	2	2005	0.204031	0.187118	0.221962	20 plus	Female	Rate	Rate	Proportion	Prevalence of Obesity (BMI >= 30)	Modeled through custom st-gpr	Amazonas
37	4752	18	3	9364	2	2010	0.250023	0.231229	0.269355	20 plus	Female	Rate	Rate	Proportion	Prevalence of Obesity (BMI >= 30)	Modeled through custom st-gpr	Amazonas
37	4752	18	3	9364	2	2017	0.310179	0.279979	0.341424	20 plus	Female	Rate	Rate	Proportion	Prevalence of Obesity (BMI >= 30)	Modeled through custom st-gpr	Amazonas
37	4752	18	3	9364	3	1990	0.079864	0.069387	0.0924675	20 plus	Both	Rate	Rate	Proportion	Prevalence of Obesity (BMI >= 30)	Modeled through custom st-gpr	Amazonas
37	4752	18	3	9364	3	1995	0.101553	0.0899084	0.114395	20 plus	Both	Rate	Rate	Proportion	Prevalence of Obesity (BMI >= 30)	Modeled through custom st-gpr	Amazonas
37	4752	18	3	9364	3	2000	0.140202	0.127635	0.153733	20 plus	Both	Rate	Rate	Proportion	Prevalence of Obesity (BMI >= 30)	Modeled through custom st-gpr	Amazonas
37	4752	18	3	9364	3	2005	0.182822	0.171047	0.194973	20 plus	Both	Rate	Rate	Proportion	Prevalence of Obesity (BMI >= 30)	Modeled through custom st-gpr	Amazonas
37	4752	18	3	9364	3	2010	0.23083	0.217499	0.24441	20 plus	Both	Rate	Rate	Proportion	Prevalence of Obesity (BMI >= 30)	Modeled through custom st-gpr	Amazonas
37	4752	18	3	9364	3	2017	0.289245	0.267946	0.312008	20 plus	Both	Rate	Rate	Proportion	Prevalence of Obesity (BMI >= 30)	Modeled through custom st-gpr	Amazonas
37	4753	18	3	9363	1	1990	0.298545	0.260143	0.341102	20 plus	Male	Rate	Rate	Proportion	Prevalence of Overweight (BMI >= 25)	Modeled through custom st-gpr	AmapÃ¡
37	4753	18	3	9363	1	1995	0.333994	0.298639	0.374334	20 plus	Male	Rate	Rate	Proportion	Prevalence of Overweight (BMI >= 25)	Modeled through custom st-gpr	AmapÃ¡
37	4753	18	3	9363	1	2000	0.386668	0.355784	0.418823	20 plus	Male	Rate	Rate	Proportion	Prevalence of Overweight (BMI >= 25)	Modeled through custom st-gpr	AmapÃ¡
37	4753	18	3	9363	1	2005	0.443937	0.41792	0.469872	20 plus	Male	Rate	Rate	Proportion	Prevalence of Overweight (BMI >= 25)	Modeled through custom st-gpr	AmapÃ¡
37	4753	18	3	9363	1	2010	0.468513	0.445649	0.492354	20 plus	Male	Rate	Rate	Proportion	Prevalence of Overweight (BMI >= 25)	Modeled through custom st-gpr	AmapÃ¡
37	4753	18	3	9363	1	2017	0.538332	0.502561	0.573436	20 plus	Male	Rate	Rate	Proportion	Prevalence of Overweight (BMI >= 25)	Modeled through custom st-gpr	AmapÃ¡
37	4753	18	3	9363	2	1990	0.274235	0.234872	0.323449	20 plus	Female	Rate	Rate	Proportion	Prevalence of Overweight (BMI >= 25)	Modeled through custom st-gpr	AmapÃ¡
37	4753	18	3	9363	2	1995	0.308391	0.27235	0.349452	20 plus	Female	Rate	Rate	Proportion	Prevalence of Overweight (BMI >= 25)	Modeled through custom st-gpr	AmapÃ¡
37	4753	18	3	9363	2	2000	0.374674	0.338796	0.409833	20 plus	Female	Rate	Rate	Proportion	Prevalence of Overweight (BMI >= 25)	Modeled through custom st-gpr	AmapÃ¡
37	4753	18	3	9363	2	2005	0.43766	0.410693	0.465309	20 plus	Female	Rate	Rate	Proportion	Prevalence of Overweight (BMI >= 25)	Modeled through custom st-gpr	AmapÃ¡
37	4753	18	3	9363	2	2010	0.468295	0.443538	0.492696	20 plus	Female	Rate	Rate	Proportion	Prevalence of Overweight (BMI >= 25)	Modeled through custom st-gpr	AmapÃ¡
37	4753	18	3	9363	2	2017	0.543342	0.501328	0.587267	20 plus	Female	Rate	Rate	Proportion	Prevalence of Overweight (BMI >= 25)	Modeled through custom st-gpr	AmapÃ¡
37	4753	18	3	9363	3	1990	0.286444	0.259205	0.318121	20 plus	Both	Rate	Rate	Proportion	Prevalence of Overweight (BMI >= 25)	Modeled through custom st-gpr	AmapÃ¡
37	4753	18	3	9363	3	1995	0.321255	0.296103	0.349353	20 plus	Both	Rate	Rate	Proportion	Prevalence of Overweight (BMI >= 25)	Modeled through custom st-gpr	AmapÃ¡
37	4753	18	3	9363	3	2000	0.380685	0.35884	0.404911	20 plus	Both	Rate	Rate	Proportion	Prevalence of Overweight (BMI >= 25)	Modeled through custom st-gpr	AmapÃ¡
37	4753	18	3	9363	3	2005	0.440794	0.422008	0.459566	20 plus	Both	Rate	Rate	Proportion	Prevalence of Overweight (BMI >= 25)	Modeled through custom st-gpr	AmapÃ¡
37	4753	18	3	9363	3	2010	0.468403	0.451086	0.485664	20 plus	Both	Rate	Rate	Proportion	Prevalence of Overweight (BMI >= 25)	Modeled through custom st-gpr	AmapÃ¡
37	4753	18	3	9363	3	2017	0.540868	0.513589	0.570186	20 plus	Both	Rate	Rate	Proportion	Prevalence of Overweight (BMI >= 25)	Modeled through custom st-gpr	AmapÃ¡
37	4753	18	3	9364	1	1990	0.0576452	0.0460625	0.0707906	20 plus	Male	Rate	Rate	Proportion	Prevalence of Obesity (BMI >= 30)	Modeled through custom st-gpr	AmapÃ¡
37	4753	18	3	9364	1	1995	0.0732084	0.0605979	0.0876877	20 plus	Male	Rate	Rate	Proportion	Prevalence of Obesity (BMI >= 30)	Modeled through custom st-gpr	AmapÃ¡
37	4753	18	3	9364	1	2000	0.116059	0.0996477	0.133556	20 plus	Male	Rate	Rate	Proportion	Prevalence of Obesity (BMI >= 30)	Modeled through custom st-gpr	AmapÃ¡
37	4753	18	3	9364	1	2005	0.168622	0.150778	0.186229	20 plus	Male	Rate	Rate	Proportion	Prevalence of Obesity (BMI >= 30)	Modeled through custom st-gpr	AmapÃ¡
37	4753	18	3	9364	1	2010	0.212396	0.19373	0.231312	20 plus	Male	Rate	Rate	Proportion	Prevalence of Obesity (BMI >= 30)	Modeled through custom st-gpr	AmapÃ¡
37	4753	18	3	9364	1	2017	0.262087	0.232223	0.29404	20 plus	Male	Rate	Rate	Proportion	Prevalence of Obesity (BMI >= 30)	Modeled through custom st-gpr	AmapÃ¡
37	4753	18	3	9364	2	1990	0.0785199	0.0642152	0.0961241	20 plus	Female	Rate	Rate	Proportion	Prevalence of Obesity (BMI >= 30)	Modeled through custom st-gpr	AmapÃ¡
37	4753	18	3	9364	2	1995	0.0958675	0.0809572	0.112439	20 plus	Female	Rate	Rate	Proportion	Prevalence of Obesity (BMI >= 30)	Modeled through custom st-gpr	AmapÃ¡
37	4753	18	3	9364	2	2000	0.144577	0.126207	0.163661	20 plus	Female	Rate	Rate	Proportion	Prevalence of Obesity (BMI >= 30)	Modeled through custom st-gpr	AmapÃ¡
37	4753	18	3	9364	2	2005	0.194811	0.176872	0.214404	20 plus	Female	Rate	Rate	Proportion	Prevalence of Obesity (BMI >= 30)	Modeled through custom st-gpr	AmapÃ¡
37	4753	18	3	9364	2	2010	0.246191	0.226017	0.268927	20 plus	Female	Rate	Rate	Proportion	Prevalence of Obesity (BMI >= 30)	Modeled through custom st-gpr	AmapÃ¡
37	4753	18	3	9364	2	2017	0.309401	0.278215	0.343158	20 plus	Female	Rate	Rate	Proportion	Prevalence of Obesity (BMI >= 30)	Modeled through custom st-gpr	AmapÃ¡
37	4753	18	3	9364	3	1990	0.0680367	0.0584194	0.0784952	20 plus	Both	Rate	Rate	Proportion	Prevalence of Obesity (BMI >= 30)	Modeled through custom st-gpr	AmapÃ¡
37	4753	18	3	9364	3	1995	0.084482	0.0740003	0.095164	20 plus	Both	Rate	Rate	Proportion	Prevalence of Obesity (BMI >= 30)	Modeled through custom st-gpr	AmapÃ¡
37	4753	18	3	9364	3	2000	0.130285	0.118061	0.143067	20 plus	Both	Rate	Rate	Proportion	Prevalence of Obesity (BMI >= 30)	Modeled through custom st-gpr	AmapÃ¡
37	4753	18	3	9364	3	2005	0.181736	0.168113	0.194281	20 plus	Both	Rate	Rate	Proportion	Prevalence of Obesity (BMI >= 30)	Modeled through custom st-gpr	AmapÃ¡
37	4753	18	3	9364	3	2010	0.229383	0.215458	0.244342	20 plus	Both	Rate	Rate	Proportion	Prevalence of Obesity (BMI >= 30)	Modeled through custom st-gpr	AmapÃ¡
37	4753	18	3	9364	3	2017	0.286036	0.264326	0.308257	20 plus	Both	Rate	Rate	Proportion	Prevalence of Obesity (BMI >= 30)	Modeled through custom st-gpr	AmapÃ¡
37	4754	18	3	9363	1	1990	0.277154	0.244451	0.311882	20 plus	Male	Rate	Rate	Proportion	Prevalence of Overweight (BMI >= 25)	Modeled through custom st-gpr	Bahia
37	4754	18	3	9363	1	1995	0.318155	0.28547	0.349442	20 plus	Male	Rate	Rate	Proportion	Prevalence of Overweight (BMI >= 25)	Modeled through custom st-gpr	Bahia
37	4754	18	3	9363	1	2000	0.34662	0.321441	0.372152	20 plus	Male	Rate	Rate	Proportion	Prevalence of Overweight (BMI >= 25)	Modeled through custom st-gpr	Bahia
37	4754	18	3	9363	1	2005	0.387407	0.368002	0.407651	20 plus	Male	Rate	Rate	Proportion	Prevalence of Overweight (BMI >= 25)	Modeled through custom st-gpr	Bahia
37	4754	18	3	9363	1	2010	0.41115	0.391813	0.430313	20 plus	Male	Rate	Rate	Proportion	Prevalence of Overweight (BMI >= 25)	Modeled through custom st-gpr	Bahia
37	4754	18	3	9363	1	2017	0.479405	0.448489	0.509926	20 plus	Male	Rate	Rate	Proportion	Prevalence of Overweight (BMI >= 25)	Modeled through custom st-gpr	Bahia
37	4754	18	3	9363	2	1990	0.282611	0.244962	0.321715	20 plus	Female	Rate	Rate	Proportion	Prevalence of Overweight (BMI >= 25)	Modeled through custom st-gpr	Bahia
37	4754	18	3	9363	2	1995	0.332726	0.299153	0.368106	20 plus	Female	Rate	Rate	Proportion	Prevalence of Overweight (BMI >= 25)	Modeled through custom st-gpr	Bahia
37	4754	18	3	9363	2	2000	0.389326	0.361291	0.41966	20 plus	Female	Rate	Rate	Proportion	Prevalence of Overweight (BMI >= 25)	Modeled through custom st-gpr	Bahia
37	4754	18	3	9363	2	2005	0.438056	0.417909	0.459292	20 plus	Female	Rate	Rate	Proportion	Prevalence of Overweight (BMI >= 25)	Modeled through custom st-gpr	Bahia
37	4754	18	3	9363	2	2010	0.452046	0.432614	0.472073	20 plus	Female	Rate	Rate	Proportion	Prevalence of Overweight (BMI >= 25)	Modeled through custom st-gpr	Bahia
37	4754	18	3	9363	2	2017	0.515133	0.477412	0.548849	20 plus	Female	Rate	Rate	Proportion	Prevalence of Overweight (BMI >= 25)	Modeled through custom st-gpr	Bahia
37	4754	18	3	9363	3	1990	0.279976	0.25529	0.305209	20 plus	Both	Rate	Rate	Proportion	Prevalence of Overweight (BMI >= 25)	Modeled through custom st-gpr	Bahia
37	4754	18	3	9363	3	1995	0.325688	0.301347	0.348652	20 plus	Both	Rate	Rate	Proportion	Prevalence of Overweight (BMI >= 25)	Modeled through custom st-gpr	Bahia
37	4754	18	3	9363	3	2000	0.368593	0.349242	0.38786	20 plus	Both	Rate	Rate	Proportion	Prevalence of Overweight (BMI >= 25)	Modeled through custom st-gpr	Bahia
37	4754	18	3	9363	3	2005	0.413422	0.398433	0.428863	20 plus	Both	Rate	Rate	Proportion	Prevalence of Overweight (BMI >= 25)	Modeled through custom st-gpr	Bahia
37	4754	18	3	9363	3	2010	0.432309	0.419271	0.447073	20 plus	Both	Rate	Rate	Proportion	Prevalence of Overweight (BMI >= 25)	Modeled through custom st-gpr	Bahia
37	4754	18	3	9363	3	2017	0.498073	0.475135	0.52242	20 plus	Both	Rate	Rate	Proportion	Prevalence of Overweight (BMI >= 25)	Modeled through custom st-gpr	Bahia
37	4754	18	3	9364	1	1990	0.0462831	0.0379888	0.0568772	20 plus	Male	Rate	Rate	Proportion	Prevalence of Obesity (BMI >= 30)	Modeled through custom st-gpr	Bahia
37	4754	18	3	9364	1	1995	0.0611581	0.0516976	0.0726767	20 plus	Male	Rate	Rate	Proportion	Prevalence of Obesity (BMI >= 30)	Modeled through custom st-gpr	Bahia
37	4754	18	3	9364	1	2000	0.0867145	0.0759795	0.099442	20 plus	Male	Rate	Rate	Proportion	Prevalence of Obesity (BMI >= 30)	Modeled through custom st-gpr	Bahia
37	4754	18	3	9364	1	2005	0.119937	0.109093	0.133564	20 plus	Male	Rate	Rate	Proportion	Prevalence of Obesity (BMI >= 30)	Modeled through custom st-gpr	Bahia
37	4754	18	3	9364	1	2010	0.150789	0.138176	0.164898	20 plus	Male	Rate	Rate	Proportion	Prevalence of Obesity (BMI >= 30)	Modeled through custom st-gpr	Bahia
37	4754	18	3	9364	1	2017	0.187332	0.166934	0.207465	20 plus	Male	Rate	Rate	Proportion	Prevalence of Obesity (BMI >= 30)	Modeled through custom st-gpr	Bahia
37	4754	18	3	9364	2	1990	0.0812823	0.0679229	0.0970166	20 plus	Female	Rate	Rate	Proportion	Prevalence of Obesity (BMI >= 30)	Modeled through custom st-gpr	Bahia
37	4754	18	3	9364	2	1995	0.106775	0.0921451	0.123699	20 plus	Female	Rate	Rate	Proportion	Prevalence of Obesity (BMI >= 30)	Modeled through custom st-gpr	Bahia
37	4754	18	3	9364	2	2000	0.149512	0.133431	0.167074	20 plus	Female	Rate	Rate	Proportion	Prevalence of Obesity (BMI >= 30)	Modeled through custom st-gpr	Bahia
37	4754	18	3	9364	2	2005	0.191235	0.175946	0.207698	20 plus	Female	Rate	Rate	Proportion	Prevalence of Obesity (BMI >= 30)	Modeled through custom st-gpr	Bahia
37	4754	18	3	9364	2	2010	0.231951	0.215872	0.249371	20 plus	Female	Rate	Rate	Proportion	Prevalence of Obesity (BMI >= 30)	Modeled through custom st-gpr	Bahia
37	4754	18	3	9364	2	2017	0.278622	0.253282	0.306665	20 plus	Female	Rate	Rate	Proportion	Prevalence of Obesity (BMI >= 30)	Modeled through custom st-gpr	Bahia
37	4754	18	3	9364	3	1990	0.064382	0.0561833	0.0730347	20 plus	Both	Rate	Rate	Proportion	Prevalence of Obesity (BMI >= 30)	Modeled through custom st-gpr	Bahia
37	4754	18	3	9364	3	1995	0.0847413	0.0753991	0.0948491	20 plus	Both	Rate	Rate	Proportion	Prevalence of Obesity (BMI >= 30)	Modeled through custom st-gpr	Bahia
37	4754	18	3	9364	3	2000	0.119025	0.108844	0.130395	20 plus	Both	Rate	Rate	Proportion	Prevalence of Obesity (BMI >= 30)	Modeled through custom st-gpr	Bahia
37	4754	18	3	9364	3	2005	0.156557	0.146573	0.166768	20 plus	Both	Rate	Rate	Proportion	Prevalence of Obesity (BMI >= 30)	Modeled through custom st-gpr	Bahia
37	4754	18	3	9364	3	2010	0.192781	0.182502	0.203838	20 plus	Both	Rate	Rate	Proportion	Prevalence of Obesity (BMI >= 30)	Modeled through custom st-gpr	Bahia
37	4754	18	3	9364	3	2017	0.235032	0.218734	0.252734	20 plus	Both	Rate	Rate	Proportion	Prevalence of Obesity (BMI >= 30)	Modeled through custom st-gpr	Bahia
37	4755	18	3	9363	1	1990	0.307766	0.27232	0.345232	20 plus	Male	Rate	Rate	Proportion	Prevalence of Overweight (BMI >= 25)	Modeled through custom st-gpr	CearÃ¡
37	4755	18	3	9363	1	1995	0.354362	0.320371	0.388495	20 plus	Male	Rate	Rate	Proportion	Prevalence of Overweight (BMI >= 25)	Modeled through custom st-gpr	CearÃ¡
37	4755	18	3	9363	1	2000	0.396392	0.369888	0.424653	20 plus	Male	Rate	Rate	Proportion	Prevalence of Overweight (BMI >= 25)	Modeled through custom st-gpr	CearÃ¡
37	4755	18	3	9363	1	2005	0.450911	0.430477	0.473408	20 plus	Male	Rate	Rate	Proportion	Prevalence of Overweight (BMI >= 25)	Modeled through custom st-gpr	CearÃ¡
37	4755	18	3	9363	1	2010	0.479452	0.457358	0.502686	20 plus	Male	Rate	Rate	Proportion	Prevalence of Overweight (BMI >= 25)	Modeled through custom st-gpr	CearÃ¡
37	4755	18	3	9363	1	2017	0.544962	0.511883	0.579507	20 plus	Male	Rate	Rate	Proportion	Prevalence of Overweight (BMI >= 25)	Modeled through custom st-gpr	CearÃ¡
37	4755	18	3	9363	2	1990	0.280491	0.243475	0.318317	20 plus	Female	Rate	Rate	Proportion	Prevalence of Overweight (BMI >= 25)	Modeled through custom st-gpr	CearÃ¡
37	4755	18	3	9363	2	1995	0.328138	0.294138	0.365175	20 plus	Female	Rate	Rate	Proportion	Prevalence of Overweight (BMI >= 25)	Modeled through custom st-gpr	CearÃ¡
37	4755	18	3	9363	2	2000	0.388149	0.358429	0.422959	20 plus	Female	Rate	Rate	Proportion	Prevalence of Overweight (BMI >= 25)	Modeled through custom st-gpr	CearÃ¡
37	4755	18	3	9363	2	2005	0.442117	0.420757	0.465175	20 plus	Female	Rate	Rate	Proportion	Prevalence of Overweight (BMI >= 25)	Modeled through custom st-gpr	CearÃ¡
37	4755	18	3	9363	2	2010	0.466782	0.445419	0.48713	20 plus	Female	Rate	Rate	Proportion	Prevalence of Overweight (BMI >= 25)	Modeled through custom st-gpr	CearÃ¡
37	4755	18	3	9363	2	2017	0.532871	0.496924	0.569622	20 plus	Female	Rate	Rate	Proportion	Prevalence of Overweight (BMI >= 25)	Modeled through custom st-gpr	CearÃ¡
37	4755	18	3	9363	3	1990	0.29335	0.26737	0.320308	20 plus	Both	Rate	Rate	Proportion	Prevalence of Overweight (BMI >= 25)	Modeled through custom st-gpr	CearÃ¡
37	4755	18	3	9363	3	1995	0.340523	0.316905	0.364598	20 plus	Both	Rate	Rate	Proportion	Prevalence of Overweight (BMI >= 25)	Modeled through custom st-gpr	CearÃ¡
37	4755	18	3	9363	3	2000	0.392066	0.371752	0.413504	20 plus	Both	Rate	Rate	Proportion	Prevalence of Overweight (BMI >= 25)	Modeled through custom st-gpr	CearÃ¡
37	4755	18	3	9363	3	2005	0.44632	0.4311	0.462653	20 plus	Both	Rate	Rate	Proportion	Prevalence of Overweight (BMI >= 25)	Modeled through custom st-gpr	CearÃ¡
37	4755	18	3	9363	3	2010	0.472827	0.457485	0.488291	20 plus	Both	Rate	Rate	Proportion	Prevalence of Overweight (BMI >= 25)	Modeled through custom st-gpr	CearÃ¡
37	4755	18	3	9363	3	2017	0.538615	0.513994	0.56522	20 plus	Both	Rate	Rate	Proportion	Prevalence of Overweight (BMI >= 25)	Modeled through custom st-gpr	CearÃ¡
37	4755	18	3	9364	1	1990	0.0572366	0.046591	0.0689839	20 plus	Male	Rate	Rate	Proportion	Prevalence of Obesity (BMI >= 30)	Modeled through custom st-gpr	CearÃ¡
37	4755	18	3	9364	1	1995	0.0757072	0.0638907	0.0892018	20 plus	Male	Rate	Rate	Proportion	Prevalence of Obesity (BMI >= 30)	Modeled through custom st-gpr	CearÃ¡
37	4755	18	3	9364	1	2000	0.112848	0.098692	0.128011	20 plus	Male	Rate	Rate	Proportion	Prevalence of Obesity (BMI >= 30)	Modeled through custom st-gpr	CearÃ¡
37	4755	18	3	9364	1	2005	0.161479	0.147617	0.176406	20 plus	Male	Rate	Rate	Proportion	Prevalence of Obesity (BMI >= 30)	Modeled through custom st-gpr	CearÃ¡
37	4755	18	3	9364	1	2010	0.204317	0.187854	0.222853	20 plus	Male	Rate	Rate	Proportion	Prevalence of Obesity (BMI >= 30)	Modeled through custom st-gpr	CearÃ¡
37	4755	18	3	9364	1	2017	0.249231	0.223995	0.276257	20 plus	Male	Rate	Rate	Proportion	Prevalence of Obesity (BMI >= 30)	Modeled through custom st-gpr	CearÃ¡
37	4755	18	3	9364	2	1990	0.0790746	0.0646918	0.0930122	20 plus	Female	Rate	Rate	Proportion	Prevalence of Obesity (BMI >= 30)	Modeled through custom st-gpr	CearÃ¡
37	4755	18	3	9364	2	1995	0.10245	0.087388	0.118953	20 plus	Female	Rate	Rate	Proportion	Prevalence of Obesity (BMI >= 30)	Modeled through custom st-gpr	CearÃ¡
37	4755	18	3	9364	2	2000	0.145955	0.130177	0.163398	20 plus	Female	Rate	Rate	Proportion	Prevalence of Obesity (BMI >= 30)	Modeled through custom st-gpr	CearÃ¡
37	4755	18	3	9364	2	2005	0.190563	0.175575	0.206501	20 plus	Female	Rate	Rate	Proportion	Prevalence of Obesity (BMI >= 30)	Modeled through custom st-gpr	CearÃ¡
37	4755	18	3	9364	2	2010	0.239876	0.222887	0.256629	20 plus	Female	Rate	Rate	Proportion	Prevalence of Obesity (BMI >= 30)	Modeled through custom st-gpr	CearÃ¡
37	4755	18	3	9364	2	2017	0.293623	0.267269	0.320681	20 plus	Female	Rate	Rate	Proportion	Prevalence of Obesity (BMI >= 30)	Modeled through custom st-gpr	CearÃ¡
37	4755	18	3	9364	3	1990	0.0687786	0.0601062	0.0781899	20 plus	Both	Rate	Rate	Proportion	Prevalence of Obesity (BMI >= 30)	Modeled through custom st-gpr	CearÃ¡
37	4755	18	3	9364	3	1995	0.0898198	0.079925	0.100447	20 plus	Both	Rate	Rate	Proportion	Prevalence of Obesity (BMI >= 30)	Modeled through custom st-gpr	CearÃ¡
37	4755	18	3	9364	3	2000	0.130222	0.119652	0.141518	20 plus	Both	Rate	Rate	Proportion	Prevalence of Obesity (BMI >= 30)	Modeled through custom st-gpr	CearÃ¡
37	4755	18	3	9364	3	2005	0.176661	0.166928	0.18734	20 plus	Both	Rate	Rate	Proportion	Prevalence of Obesity (BMI >= 30)	Modeled through custom st-gpr	CearÃ¡
37	4755	18	3	9364	3	2010	0.222911	0.210332	0.235262	20 plus	Both	Rate	Rate	Proportion	Prevalence of Obesity (BMI >= 30)	Modeled through custom st-gpr	CearÃ¡
37	4755	18	3	9364	3	2017	0.272532	0.254473	0.293693	20 plus	Both	Rate	Rate	Proportion	Prevalence of Obesity (BMI >= 30)	Modeled through custom st-gpr	CearÃ¡
37	4756	18	3	9363	1	1990	0.554897	0.488665	0.620952	20 plus	Male	Rate	Rate	Proportion	Prevalence of Overweight (BMI >= 25)	Modeled through custom st-gpr	Distrito Federal
37	4756	18	3	9363	1	1995	0.60401	0.543103	0.664256	20 plus	Male	Rate	Rate	Proportion	Prevalence of Overweight (BMI >= 25)	Modeled through custom st-gpr	Distrito Federal
37	4756	18	3	9363	1	2000	0.627256	0.575358	0.678866	20 plus	Male	Rate	Rate	Proportion	Prevalence of Overweight (BMI >= 25)	Modeled through custom st-gpr	Distrito Federal
37	4756	18	3	9363	1	2005	0.669197	0.626906	0.714503	20 plus	Male	Rate	Rate	Proportion	Prevalence of Overweight (BMI >= 25)	Modeled through custom st-gpr	Distrito Federal
37	4756	18	3	9363	1	2010	0.682347	0.647362	0.721034	20 plus	Male	Rate	Rate	Proportion	Prevalence of Overweight (BMI >= 25)	Modeled through custom st-gpr	Distrito Federal
37	4756	18	3	9363	1	2017	0.73851	0.69408	0.782	20 plus	Male	Rate	Rate	Proportion	Prevalence of Overweight (BMI >= 25)	Modeled through custom st-gpr	Distrito Federal
37	4756	18	3	9363	2	1990	0.496024	0.426176	0.577272	20 plus	Female	Rate	Rate	Proportion	Prevalence of Overweight (BMI >= 25)	Modeled through custom st-gpr	Distrito Federal
37	4756	18	3	9363	2	1995	0.551949	0.487681	0.618894	20 plus	Female	Rate	Rate	Proportion	Prevalence of Overweight (BMI >= 25)	Modeled through custom st-gpr	Distrito Federal
37	4756	18	3	9363	2	2000	0.609618	0.551776	0.670489	20 plus	Female	Rate	Rate	Proportion	Prevalence of Overweight (BMI >= 25)	Modeled through custom st-gpr	Distrito Federal
37	4756	18	3	9363	2	2005	0.649961	0.596923	0.700391	20 plus	Female	Rate	Rate	Proportion	Prevalence of Overweight (BMI >= 25)	Modeled through custom st-gpr	Distrito Federal
37	4756	18	3	9363	2	2010	0.645611	0.601652	0.690723	20 plus	Female	Rate	Rate	Proportion	Prevalence of Overweight (BMI >= 25)	Modeled through custom st-gpr	Distrito Federal
37	4756	18	3	9363	2	2017	0.703415	0.656508	0.756813	20 plus	Female	Rate	Rate	Proportion	Prevalence of Overweight (BMI >= 25)	Modeled through custom st-gpr	Distrito Federal
37	4756	18	3	9363	3	1990	0.523764	0.476394	0.574499	20 plus	Both	Rate	Rate	Proportion	Prevalence of Overweight (BMI >= 25)	Modeled through custom st-gpr	Distrito Federal
37	4756	18	3	9363	3	1995	0.576229	0.53188	0.622702	20 plus	Both	Rate	Rate	Proportion	Prevalence of Overweight (BMI >= 25)	Modeled through custom st-gpr	Distrito Federal
37	4756	18	3	9363	3	2000	0.617866	0.5774	0.657413	20 plus	Both	Rate	Rate	Proportion	Prevalence of Overweight (BMI >= 25)	Modeled through custom st-gpr	Distrito Federal
37	4756	18	3	9363	3	2005	0.658961	0.622998	0.693524	20 plus	Both	Rate	Rate	Proportion	Prevalence of Overweight (BMI >= 25)	Modeled through custom st-gpr	Distrito Federal
37	4756	18	3	9363	3	2010	0.662789	0.632619	0.693117	20 plus	Both	Rate	Rate	Proportion	Prevalence of Overweight (BMI >= 25)	Modeled through custom st-gpr	Distrito Federal
37	4756	18	3	9363	3	2017	0.719817	0.686249	0.754015	20 plus	Both	Rate	Rate	Proportion	Prevalence of Overweight (BMI >= 25)	Modeled through custom st-gpr	Distrito Federal
37	4756	18	3	9364	1	1990	0.158662	0.126522	0.195762	20 plus	Male	Rate	Rate	Proportion	Prevalence of Obesity (BMI >= 30)	Modeled through custom st-gpr	Distrito Federal
37	4756	18	3	9364	1	1995	0.190263	0.157843	0.227641	20 plus	Male	Rate	Rate	Proportion	Prevalence of Obesity (BMI >= 30)	Modeled through custom st-gpr	Distrito Federal
37	4756	18	3	9364	1	2000	0.260767	0.223356	0.300714	20 plus	Male	Rate	Rate	Proportion	Prevalence of Obesity (BMI >= 30)	Modeled through custom st-gpr	Distrito Federal
37	4756	18	3	9364	1	2005	0.342238	0.304562	0.384655	20 plus	Male	Rate	Rate	Proportion	Prevalence of Obesity (BMI >= 30)	Modeled through custom st-gpr	Distrito Federal
37	4756	18	3	9364	1	2010	0.422115	0.383131	0.465777	20 plus	Male	Rate	Rate	Proportion	Prevalence of Obesity (BMI >= 30)	Modeled through custom st-gpr	Distrito Federal
37	4756	18	3	9364	1	2017	0.488919	0.440989	0.537804	20 plus	Male	Rate	Rate	Proportion	Prevalence of Obesity (BMI >= 30)	Modeled through custom st-gpr	Distrito Federal
37	4756	18	3	9364	2	1990	0.210771	0.174598	0.255895	20 plus	Female	Rate	Rate	Proportion	Prevalence of Obesity (BMI >= 30)	Modeled through custom st-gpr	Distrito Federal
37	4756	18	3	9364	2	1995	0.252701	0.216363	0.296404	20 plus	Female	Rate	Rate	Proportion	Prevalence of Obesity (BMI >= 30)	Modeled through custom st-gpr	Distrito Federal
37	4756	18	3	9364	2	2000	0.331012	0.290873	0.374567	20 plus	Female	Rate	Rate	Proportion	Prevalence of Obesity (BMI >= 30)	Modeled through custom st-gpr	Distrito Federal
37	4756	18	3	9364	2	2005	0.393595	0.351827	0.436291	20 plus	Female	Rate	Rate	Proportion	Prevalence of Obesity (BMI >= 30)	Modeled through custom st-gpr	Distrito Federal
37	4756	18	3	9364	2	2010	0.456709	0.415197	0.501498	20 plus	Female	Rate	Rate	Proportion	Prevalence of Obesity (BMI >= 30)	Modeled through custom st-gpr	Distrito Federal
37	4756	18	3	9364	2	2017	0.521659	0.47598	0.574015	20 plus	Female	Rate	Rate	Proportion	Prevalence of Obesity (BMI >= 30)	Modeled through custom st-gpr	Distrito Federal
37	4756	18	3	9364	3	1990	0.186218	0.16121	0.214485	20 plus	Both	Rate	Rate	Proportion	Prevalence of Obesity (BMI >= 30)	Modeled through custom st-gpr	Distrito Federal
37	4756	18	3	9364	3	1995	0.22358	0.197965	0.252058	20 plus	Both	Rate	Rate	Proportion	Prevalence of Obesity (BMI >= 30)	Modeled through custom st-gpr	Distrito Federal
37	4756	18	3	9364	3	2000	0.298163	0.269759	0.327075	20 plus	Both	Rate	Rate	Proportion	Prevalence of Obesity (BMI >= 30)	Modeled through custom st-gpr	Distrito Federal
37	4756	18	3	9364	3	2005	0.369565	0.341369	0.400014	20 plus	Both	Rate	Rate	Proportion	Prevalence of Obesity (BMI >= 30)	Modeled through custom st-gpr	Distrito Federal
37	4756	18	3	9364	3	2010	0.440533	0.410611	0.47067	20 plus	Both	Rate	Rate	Proportion	Prevalence of Obesity (BMI >= 30)	Modeled through custom st-gpr	Distrito Federal
37	4756	18	3	9364	3	2017	0.506358	0.472394	0.540983	20 plus	Both	Rate	Rate	Proportion	Prevalence of Obesity (BMI >= 30)	Modeled through custom st-gpr	Distrito Federal
37	4757	18	3	9363	1	1990	0.355798	0.314127	0.402042	20 plus	Male	Rate	Rate	Proportion	Prevalence of Overweight (BMI >= 25)	Modeled through custom st-gpr	EspÃ­rito Santo
37	4757	18	3	9363	1	1995	0.400157	0.36304	0.44355	20 plus	Male	Rate	Rate	Proportion	Prevalence of Overweight (BMI >= 25)	Modeled through custom st-gpr	EspÃ­rito Santo
37	4757	18	3	9363	1	2000	0.420392	0.389118	0.451388	20 plus	Male	Rate	Rate	Proportion	Prevalence of Overweight (BMI >= 25)	Modeled through custom st-gpr	EspÃ­rito Santo
37	4757	18	3	9363	1	2005	0.456464	0.434789	0.479803	20 plus	Male	Rate	Rate	Proportion	Prevalence of Overweight (BMI >= 25)	Modeled through custom st-gpr	EspÃ­rito Santo
37	4757	18	3	9363	1	2010	0.47469	0.454281	0.496484	20 plus	Male	Rate	Rate	Proportion	Prevalence of Overweight (BMI >= 25)	Modeled through custom st-gpr	EspÃ­rito Santo
37	4757	18	3	9363	1	2017	0.546176	0.51429	0.57805	20 plus	Male	Rate	Rate	Proportion	Prevalence of Overweight (BMI >= 25)	Modeled through custom st-gpr	EspÃ­rito Santo
37	4757	18	3	9363	2	1990	0.301457	0.259241	0.3447	20 plus	Female	Rate	Rate	Proportion	Prevalence of Overweight (BMI >= 25)	Modeled through custom st-gpr	EspÃ­rito Santo
37	4757	18	3	9363	2	1995	0.339288	0.302345	0.379084	20 plus	Female	Rate	Rate	Proportion	Prevalence of Overweight (BMI >= 25)	Modeled through custom st-gpr	EspÃ­rito Santo
37	4757	18	3	9363	2	2000	0.372732	0.343516	0.406431	20 plus	Female	Rate	Rate	Proportion	Prevalence of Overweight (BMI >= 25)	Modeled through custom st-gpr	EspÃ­rito Santo
37	4757	18	3	9363	2	2005	0.411	0.389804	0.432995	20 plus	Female	Rate	Rate	Proportion	Prevalence of Overweight (BMI >= 25)	Modeled through custom st-gpr	EspÃ­rito Santo
37	4757	18	3	9363	2	2010	0.439645	0.420399	0.459156	20 plus	Female	Rate	Rate	Proportion	Prevalence of Overweight (BMI >= 25)	Modeled through custom st-gpr	EspÃ­rito Santo
37	4757	18	3	9363	2	2017	0.524436	0.48823	0.560544	20 plus	Female	Rate	Rate	Proportion	Prevalence of Overweight (BMI >= 25)	Modeled through custom st-gpr	EspÃ­rito Santo
37	4757	18	3	9363	3	1990	0.328418	0.297288	0.357722	20 plus	Both	Rate	Rate	Proportion	Prevalence of Overweight (BMI >= 25)	Modeled through custom st-gpr	EspÃ­rito Santo
37	4757	18	3	9363	3	1995	0.369205	0.341915	0.398048	20 plus	Both	Rate	Rate	Proportion	Prevalence of Overweight (BMI >= 25)	Modeled through custom st-gpr	EspÃ­rito Santo
37	4757	18	3	9363	3	2000	0.396047	0.375055	0.419625	20 plus	Both	Rate	Rate	Proportion	Prevalence of Overweight (BMI >= 25)	Modeled through custom st-gpr	EspÃ­rito Santo
37	4757	18	3	9363	3	2005	0.433208	0.417698	0.448965	20 plus	Both	Rate	Rate	Proportion	Prevalence of Overweight (BMI >= 25)	Modeled through custom st-gpr	EspÃ­rito Santo
37	4757	18	3	9363	3	2010	0.456709	0.442621	0.471498	20 plus	Both	Rate	Rate	Proportion	Prevalence of Overweight (BMI >= 25)	Modeled through custom st-gpr	EspÃ­rito Santo
37	4757	18	3	9363	3	2017	0.534975	0.511252	0.55898	20 plus	Both	Rate	Rate	Proportion	Prevalence of Overweight (BMI >= 25)	Modeled through custom st-gpr	EspÃ­rito Santo
37	4757	18	3	9364	1	1990	0.0674128	0.0557073	0.0816956	20 plus	Male	Rate	Rate	Proportion	Prevalence of Obesity (BMI >= 30)	Modeled through custom st-gpr	EspÃ­rito Santo
37	4757	18	3	9364	1	1995	0.0853439	0.0718675	0.101812	20 plus	Male	Rate	Rate	Proportion	Prevalence of Obesity (BMI >= 30)	Modeled through custom st-gpr	EspÃ­rito Santo
37	4757	18	3	9364	1	2000	0.115121	0.0999428	0.130744	20 plus	Male	Rate	Rate	Proportion	Prevalence of Obesity (BMI >= 30)	Modeled through custom st-gpr	EspÃ­rito Santo
37	4757	18	3	9364	1	2005	0.1506	0.135407	0.166546	20 plus	Male	Rate	Rate	Proportion	Prevalence of Obesity (BMI >= 30)	Modeled through custom st-gpr	EspÃ­rito Santo
37	4757	18	3	9364	1	2010	0.186804	0.171601	0.203252	20 plus	Male	Rate	Rate	Proportion	Prevalence of Obesity (BMI >= 30)	Modeled through custom st-gpr	EspÃ­rito Santo
37	4757	18	3	9364	1	2017	0.239231	0.215614	0.266414	20 plus	Male	Rate	Rate	Proportion	Prevalence of Obesity (BMI >= 30)	Modeled through custom st-gpr	EspÃ­rito Santo
37	4757	18	3	9364	2	1990	0.0928132	0.0766514	0.11083	20 plus	Female	Rate	Rate	Proportion	Prevalence of Obesity (BMI >= 30)	Modeled through custom st-gpr	EspÃ­rito Santo
37	4757	18	3	9364	2	1995	0.113977	0.0976438	0.13279	20 plus	Female	Rate	Rate	Proportion	Prevalence of Obesity (BMI >= 30)	Modeled through custom st-gpr	EspÃ­rito Santo
37	4757	18	3	9364	2	2000	0.146524	0.130674	0.164818	20 plus	Female	Rate	Rate	Proportion	Prevalence of Obesity (BMI >= 30)	Modeled through custom st-gpr	EspÃ­rito Santo
37	4757	18	3	9364	2	2005	0.181869	0.166717	0.197988	20 plus	Female	Rate	Rate	Proportion	Prevalence of Obesity (BMI >= 30)	Modeled through custom st-gpr	EspÃ­rito Santo
37	4757	18	3	9364	2	2010	0.228705	0.211978	0.245755	20 plus	Female	Rate	Rate	Proportion	Prevalence of Obesity (BMI >= 30)	Modeled through custom st-gpr	EspÃ­rito Santo
37	4757	18	3	9364	2	2017	0.294995	0.266244	0.322483	20 plus	Female	Rate	Rate	Proportion	Prevalence of Obesity (BMI >= 30)	Modeled through custom st-gpr	EspÃ­rito Santo
37	4757	18	3	9364	3	1990	0.0802107	0.0694404	0.0915495	20 plus	Both	Rate	Rate	Proportion	Prevalence of Obesity (BMI >= 30)	Modeled through custom st-gpr	EspÃ­rito Santo
37	4757	18	3	9364	3	1995	0.0999041	0.0887203	0.111992	20 plus	Both	Rate	Rate	Proportion	Prevalence of Obesity (BMI >= 30)	Modeled through custom st-gpr	EspÃ­rito Santo
37	4757	18	3	9364	3	2000	0.131162	0.119818	0.142869	20 plus	Both	Rate	Rate	Proportion	Prevalence of Obesity (BMI >= 30)	Modeled through custom st-gpr	EspÃ­rito Santo
37	4757	18	3	9364	3	2005	0.166595	0.156348	0.1772	20 plus	Both	Rate	Rate	Proportion	Prevalence of Obesity (BMI >= 30)	Modeled through custom st-gpr	EspÃ­rito Santo
37	4757	18	3	9364	3	2010	0.208302	0.196888	0.220842	20 plus	Both	Rate	Rate	Proportion	Prevalence of Obesity (BMI >= 30)	Modeled through custom st-gpr	EspÃ­rito Santo
37	4757	18	3	9364	3	2017	0.267963	0.248566	0.286617	20 plus	Both	Rate	Rate	Proportion	Prevalence of Obesity (BMI >= 30)	Modeled through custom st-gpr	EspÃ­rito Santo
37	4758	18	3	9363	1	1990	0.320777	0.279657	0.365733	20 plus	Male	Rate	Rate	Proportion	Prevalence of Overweight (BMI >= 25)	Modeled through custom st-gpr	GoiÃ¡s
37	4758	18	3	9363	1	1995	0.359833	0.32119	0.398109	20 plus	Male	Rate	Rate	Proportion	Prevalence of Overweight (BMI >= 25)	Modeled through custom st-gpr	GoiÃ¡s
37	4758	18	3	9363	1	2000	0.394949	0.362051	0.425575	20 plus	Male	Rate	Rate	Proportion	Prevalence of Overweight (BMI >= 25)	Modeled through custom st-gpr	GoiÃ¡s
37	4758	18	3	9363	1	2005	0.439295	0.416415	0.462503	20 plus	Male	Rate	Rate	Proportion	Prevalence of Overweight (BMI >= 25)	Modeled through custom st-gpr	GoiÃ¡s
37	4758	18	3	9363	1	2010	0.461175	0.440216	0.482604	20 plus	Male	Rate	Rate	Proportion	Prevalence of Overweight (BMI >= 25)	Modeled through custom st-gpr	GoiÃ¡s
37	4758	18	3	9363	1	2017	0.533384	0.502982	0.565132	20 plus	Male	Rate	Rate	Proportion	Prevalence of Overweight (BMI >= 25)	Modeled through custom st-gpr	GoiÃ¡s
37	4758	18	3	9363	2	1990	0.292611	0.252793	0.337268	20 plus	Female	Rate	Rate	Proportion	Prevalence of Overweight (BMI >= 25)	Modeled through custom st-gpr	GoiÃ¡s
37	4758	18	3	9363	2	1995	0.333874	0.295278	0.373963	20 plus	Female	Rate	Rate	Proportion	Prevalence of Overweight (BMI >= 25)	Modeled through custom st-gpr	GoiÃ¡s
37	4758	18	3	9363	2	2000	0.386761	0.354452	0.420815	20 plus	Female	Rate	Rate	Proportion	Prevalence of Overweight (BMI >= 25)	Modeled through custom st-gpr	GoiÃ¡s
37	4758	18	3	9363	2	2005	0.428887	0.404387	0.451232	20 plus	Female	Rate	Rate	Proportion	Prevalence of Overweight (BMI >= 25)	Modeled through custom st-gpr	GoiÃ¡s
37	4758	18	3	9363	2	2010	0.441362	0.420717	0.461412	20 plus	Female	Rate	Rate	Proportion	Prevalence of Overweight (BMI >= 25)	Modeled through custom st-gpr	GoiÃ¡s
37	4758	18	3	9363	2	2017	0.513642	0.479298	0.55064	20 plus	Female	Rate	Rate	Proportion	Prevalence of Overweight (BMI >= 25)	Modeled through custom st-gpr	GoiÃ¡s
37	4758	18	3	9363	3	1990	0.306727	0.276308	0.33745	20 plus	Both	Rate	Rate	Proportion	Prevalence of Overweight (BMI >= 25)	Modeled through custom st-gpr	GoiÃ¡s
37	4758	18	3	9363	3	1995	0.346727	0.318678	0.374658	20 plus	Both	Rate	Rate	Proportion	Prevalence of Overweight (BMI >= 25)	Modeled through custom st-gpr	GoiÃ¡s
37	4758	18	3	9363	3	2000	0.3908	0.368714	0.414446	20 plus	Both	Rate	Rate	Proportion	Prevalence of Overweight (BMI >= 25)	Modeled through custom st-gpr	GoiÃ¡s
37	4758	18	3	9363	3	2005	0.434017	0.416511	0.450715	20 plus	Both	Rate	Rate	Proportion	Prevalence of Overweight (BMI >= 25)	Modeled through custom st-gpr	GoiÃ¡s
37	4758	18	3	9363	3	2010	0.451112	0.436475	0.465529	20 plus	Both	Rate	Rate	Proportion	Prevalence of Overweight (BMI >= 25)	Modeled through custom st-gpr	GoiÃ¡s
37	4758	18	3	9363	3	2017	0.523306	0.500179	0.546345	20 plus	Both	Rate	Rate	Proportion	Prevalence of Overweight (BMI >= 25)	Modeled through custom st-gpr	GoiÃ¡s
37	4758	18	3	9364	1	1990	0.0548943	0.0436784	0.066388	20 plus	Male	Rate	Rate	Proportion	Prevalence of Obesity (BMI >= 30)	Modeled through custom st-gpr	GoiÃ¡s
37	4758	18	3	9364	1	1995	0.0689277	0.0572248	0.0823408	20 plus	Male	Rate	Rate	Proportion	Prevalence of Obesity (BMI >= 30)	Modeled through custom st-gpr	GoiÃ¡s
37	4758	18	3	9364	1	2000	0.0998888	0.0856189	0.115727	20 plus	Male	Rate	Rate	Proportion	Prevalence of Obesity (BMI >= 30)	Modeled through custom st-gpr	GoiÃ¡s
37	4758	18	3	9364	1	2005	0.136745	0.123401	0.150482	20 plus	Male	Rate	Rate	Proportion	Prevalence of Obesity (BMI >= 30)	Modeled through custom st-gpr	GoiÃ¡s
37	4758	18	3	9364	1	2010	0.170284	0.156386	0.184969	20 plus	Male	Rate	Rate	Proportion	Prevalence of Obesity (BMI >= 30)	Modeled through custom st-gpr	GoiÃ¡s
37	4758	18	3	9364	1	2017	0.217251	0.195256	0.242629	20 plus	Male	Rate	Rate	Proportion	Prevalence of Obesity (BMI >= 30)	Modeled through custom st-gpr	GoiÃ¡s
37	4758	18	3	9364	2	1990	0.083156	0.0690159	0.100039	20 plus	Female	Rate	Rate	Proportion	Prevalence of Obesity (BMI >= 30)	Modeled through custom st-gpr	GoiÃ¡s
37	4758	18	3	9364	2	1995	0.104185	0.0893275	0.121254	20 plus	Female	Rate	Rate	Proportion	Prevalence of Obesity (BMI >= 30)	Modeled through custom st-gpr	GoiÃ¡s
37	4758	18	3	9364	2	2000	0.146585	0.130466	0.164413	20 plus	Female	Rate	Rate	Proportion	Prevalence of Obesity (BMI >= 30)	Modeled through custom st-gpr	GoiÃ¡s
37	4758	18	3	9364	2	2005	0.185068	0.168474	0.201544	20 plus	Female	Rate	Rate	Proportion	Prevalence of Obesity (BMI >= 30)	Modeled through custom st-gpr	GoiÃ¡s
37	4758	18	3	9364	2	2010	0.225681	0.208215	0.241835	20 plus	Female	Rate	Rate	Proportion	Prevalence of Obesity (BMI >= 30)	Modeled through custom st-gpr	GoiÃ¡s
37	4758	18	3	9364	2	2017	0.286439	0.25945	0.312944	20 plus	Female	Rate	Rate	Proportion	Prevalence of Obesity (BMI >= 30)	Modeled through custom st-gpr	GoiÃ¡s
37	4758	18	3	9364	3	1990	0.0689924	0.0596372	0.0798798	20 plus	Both	Rate	Rate	Proportion	Prevalence of Obesity (BMI >= 30)	Modeled through custom st-gpr	GoiÃ¡s
37	4758	18	3	9364	3	1995	0.086728	0.0765513	0.0975639	20 plus	Both	Rate	Rate	Proportion	Prevalence of Obesity (BMI >= 30)	Modeled through custom st-gpr	GoiÃ¡s
37	4758	18	3	9364	3	2000	0.123549	0.112585	0.135179	20 plus	Both	Rate	Rate	Proportion	Prevalence of Obesity (BMI >= 30)	Modeled through custom st-gpr	GoiÃ¡s
37	4758	18	3	9364	3	2005	0.161246	0.150824	0.172104	20 plus	Both	Rate	Rate	Proportion	Prevalence of Obesity (BMI >= 30)	Modeled through custom st-gpr	GoiÃ¡s
37	4758	18	3	9364	3	2010	0.198421	0.187126	0.209106	20 plus	Both	Rate	Rate	Proportion	Prevalence of Obesity (BMI >= 30)	Modeled through custom st-gpr	GoiÃ¡s
37	4758	18	3	9364	3	2017	0.252568	0.235035	0.271319	20 plus	Both	Rate	Rate	Proportion	Prevalence of Obesity (BMI >= 30)	Modeled through custom st-gpr	GoiÃ¡s
37	4759	18	3	9363	1	1990	0.239047	0.208346	0.269934	20 plus	Male	Rate	Rate	Proportion	Prevalence of Overweight (BMI >= 25)	Modeled through custom st-gpr	MaranhÃ£o
37	4759	18	3	9363	1	1995	0.279527	0.248977	0.309442	20 plus	Male	Rate	Rate	Proportion	Prevalence of Overweight (BMI >= 25)	Modeled through custom st-gpr	MaranhÃ£o
37	4759	18	3	9363	1	2000	0.317988	0.292203	0.343973	20 plus	Male	Rate	Rate	Proportion	Prevalence of Overweight (BMI >= 25)	Modeled through custom st-gpr	MaranhÃ£o
37	4759	18	3	9363	1	2005	0.366172	0.347139	0.389223	20 plus	Male	Rate	Rate	Proportion	Prevalence of Overweight (BMI >= 25)	Modeled through custom st-gpr	MaranhÃ£o
37	4759	18	3	9363	1	2010	0.392639	0.373682	0.412304	20 plus	Male	Rate	Rate	Proportion	Prevalence of Overweight (BMI >= 25)	Modeled through custom st-gpr	MaranhÃ£o
37	4759	18	3	9363	1	2017	0.465663	0.433584	0.500329	20 plus	Male	Rate	Rate	Proportion	Prevalence of Overweight (BMI >= 25)	Modeled through custom st-gpr	MaranhÃ£o
37	4759	18	3	9363	2	1990	0.222635	0.191005	0.261021	20 plus	Female	Rate	Rate	Proportion	Prevalence of Overweight (BMI >= 25)	Modeled through custom st-gpr	MaranhÃ£o
37	4759	18	3	9363	2	1995	0.26795	0.236036	0.304259	20 plus	Female	Rate	Rate	Proportion	Prevalence of Overweight (BMI >= 25)	Modeled through custom st-gpr	MaranhÃ£o
37	4759	18	3	9363	2	2000	0.32535	0.29893	0.355802	20 plus	Female	Rate	Rate	Proportion	Prevalence of Overweight (BMI >= 25)	Modeled through custom st-gpr	MaranhÃ£o
37	4759	18	3	9363	2	2005	0.375157	0.354416	0.396755	20 plus	Female	Rate	Rate	Proportion	Prevalence of Overweight (BMI >= 25)	Modeled through custom st-gpr	MaranhÃ£o
37	4759	18	3	9363	2	2010	0.392063	0.373318	0.411687	20 plus	Female	Rate	Rate	Proportion	Prevalence of Overweight (BMI >= 25)	Modeled through custom st-gpr	MaranhÃ£o
37	4759	18	3	9363	2	2017	0.463659	0.429213	0.498922	20 plus	Female	Rate	Rate	Proportion	Prevalence of Overweight (BMI >= 25)	Modeled through custom st-gpr	MaranhÃ£o
37	4759	18	3	9363	3	1990	0.230668	0.208921	0.254698	20 plus	Both	Rate	Rate	Proportion	Prevalence of Overweight (BMI >= 25)	Modeled through custom st-gpr	MaranhÃ£o
37	4759	18	3	9363	3	1995	0.273603	0.250867	0.297316	20 plus	Both	Rate	Rate	Proportion	Prevalence of Overweight (BMI >= 25)	Modeled through custom st-gpr	MaranhÃ£o
37	4759	18	3	9363	3	2000	0.321738	0.302572	0.34066	20 plus	Both	Rate	Rate	Proportion	Prevalence of Overweight (BMI >= 25)	Modeled through custom st-gpr	MaranhÃ£o
37	4759	18	3	9363	3	2005	0.370733	0.356677	0.384449	20 plus	Both	Rate	Rate	Proportion	Prevalence of Overweight (BMI >= 25)	Modeled through custom st-gpr	MaranhÃ£o
37	4759	18	3	9363	3	2010	0.392345	0.379139	0.405723	20 plus	Both	Rate	Rate	Proportion	Prevalence of Overweight (BMI >= 25)	Modeled through custom st-gpr	MaranhÃ£o
37	4759	18	3	9363	3	2017	0.46463	0.440892	0.489284	20 plus	Both	Rate	Rate	Proportion	Prevalence of Overweight (BMI >= 25)	Modeled through custom st-gpr	MaranhÃ£o
37	4759	18	3	9364	1	1990	0.0338261	0.0263064	0.0421144	20 plus	Male	Rate	Rate	Proportion	Prevalence of Obesity (BMI >= 30)	Modeled through custom st-gpr	MaranhÃ£o
37	4759	18	3	9364	1	1995	0.046066	0.0373477	0.0560257	20 plus	Male	Rate	Rate	Proportion	Prevalence of Obesity (BMI >= 30)	Modeled through custom st-gpr	MaranhÃ£o
37	4759	18	3	9364	1	2000	0.0692103	0.0596225	0.0796456	20 plus	Male	Rate	Rate	Proportion	Prevalence of Obesity (BMI >= 30)	Modeled through custom st-gpr	MaranhÃ£o
37	4759	18	3	9364	1	2005	0.0991183	0.0887042	0.1101	20 plus	Male	Rate	Rate	Proportion	Prevalence of Obesity (BMI >= 30)	Modeled through custom st-gpr	MaranhÃ£o
37	4759	18	3	9364	1	2010	0.127341	0.116007	0.139809	20 plus	Male	Rate	Rate	Proportion	Prevalence of Obesity (BMI >= 30)	Modeled through custom st-gpr	MaranhÃ£o
37	4759	18	3	9364	1	2017	0.16715	0.14834	0.188392	20 plus	Male	Rate	Rate	Proportion	Prevalence of Obesity (BMI >= 30)	Modeled through custom st-gpr	MaranhÃ£o
37	4759	18	3	9364	2	1990	0.0556633	0.0459028	0.0681204	20 plus	Female	Rate	Rate	Proportion	Prevalence of Obesity (BMI >= 30)	Modeled through custom st-gpr	MaranhÃ£o
37	4759	18	3	9364	2	1995	0.0757943	0.0641282	0.0900423	20 plus	Female	Rate	Rate	Proportion	Prevalence of Obesity (BMI >= 30)	Modeled through custom st-gpr	MaranhÃ£o
37	4759	18	3	9364	2	2000	0.112622	0.0992003	0.127911	20 plus	Female	Rate	Rate	Proportion	Prevalence of Obesity (BMI >= 30)	Modeled through custom st-gpr	MaranhÃ£o
37	4759	18	3	9364	2	2005	0.150351	0.137067	0.164504	20 plus	Female	Rate	Rate	Proportion	Prevalence of Obesity (BMI >= 30)	Modeled through custom st-gpr	MaranhÃ£o
37	4759	18	3	9364	2	2010	0.184717	0.170376	0.199562	20 plus	Female	Rate	Rate	Proportion	Prevalence of Obesity (BMI >= 30)	Modeled through custom st-gpr	MaranhÃ£o
37	4759	18	3	9364	2	2017	0.23478	0.211236	0.257633	20 plus	Female	Rate	Rate	Proportion	Prevalence of Obesity (BMI >= 30)	Modeled through custom st-gpr	MaranhÃ£o
37	4759	18	3	9364	3	1990	0.0449744	0.0385018	0.0523552	20 plus	Both	Rate	Rate	Proportion	Prevalence of Obesity (BMI >= 30)	Modeled through custom st-gpr	MaranhÃ£o
37	4759	18	3	9364	3	1995	0.0612778	0.0539301	0.0697766	20 plus	Both	Rate	Rate	Proportion	Prevalence of Obesity (BMI >= 30)	Modeled through custom st-gpr	MaranhÃ£o
37	4759	18	3	9364	3	2000	0.0913255	0.0826847	0.100451	20 plus	Both	Rate	Rate	Proportion	Prevalence of Obesity (BMI >= 30)	Modeled through custom st-gpr	MaranhÃ£o
37	4759	18	3	9364	3	2005	0.125124	0.116388	0.134596	20 plus	Both	Rate	Rate	Proportion	Prevalence of Obesity (BMI >= 30)	Modeled through custom st-gpr	MaranhÃ£o
37	4759	18	3	9364	3	2010	0.156662	0.147792	0.166047	20 plus	Both	Rate	Rate	Proportion	Prevalence of Obesity (BMI >= 30)	Modeled through custom st-gpr	MaranhÃ£o
37	4759	18	3	9364	3	2017	0.202033	0.18735	0.217848	20 plus	Both	Rate	Rate	Proportion	Prevalence of Obesity (BMI >= 30)	Modeled through custom st-gpr	MaranhÃ£o
37	4760	18	3	9363	1	1990	0.323148	0.285921	0.363044	20 plus	Male	Rate	Rate	Proportion	Prevalence of Overweight (BMI >= 25)	Modeled through custom st-gpr	Minas Gerais
37	4760	18	3	9363	1	1995	0.346043	0.312617	0.380336	20 plus	Male	Rate	Rate	Proportion	Prevalence of Overweight (BMI >= 25)	Modeled through custom st-gpr	Minas Gerais
37	4760	18	3	9363	1	2000	0.315876	0.293569	0.340577	20 plus	Male	Rate	Rate	Proportion	Prevalence of Overweight (BMI >= 25)	Modeled through custom st-gpr	Minas Gerais
37	4760	18	3	9363	1	2005	0.395984	0.377183	0.415033	20 plus	Male	Rate	Rate	Proportion	Prevalence of Overweight (BMI >= 25)	Modeled through custom st-gpr	Minas Gerais
37	4760	18	3	9363	1	2010	0.441386	0.423577	0.46028	20 plus	Male	Rate	Rate	Proportion	Prevalence of Overweight (BMI >= 25)	Modeled through custom st-gpr	Minas Gerais
37	4760	18	3	9363	1	2017	0.520614	0.4907	0.550108	20 plus	Male	Rate	Rate	Proportion	Prevalence of Overweight (BMI >= 25)	Modeled through custom st-gpr	Minas Gerais
37	4760	18	3	9363	2	1990	0.386659	0.341867	0.436892	20 plus	Female	Rate	Rate	Proportion	Prevalence of Overweight (BMI >= 25)	Modeled through custom st-gpr	Minas Gerais
37	4760	18	3	9363	2	1995	0.421349	0.38521	0.461058	20 plus	Female	Rate	Rate	Proportion	Prevalence of Overweight (BMI >= 25)	Modeled through custom st-gpr	Minas Gerais
37	4760	18	3	9363	2	2000	0.410793	0.383147	0.439553	20 plus	Female	Rate	Rate	Proportion	Prevalence of Overweight (BMI >= 25)	Modeled through custom st-gpr	Minas Gerais
37	4760	18	3	9363	2	2005	0.422454	0.403951	0.441133	20 plus	Female	Rate	Rate	Proportion	Prevalence of Overweight (BMI >= 25)	Modeled through custom st-gpr	Minas Gerais
37	4760	18	3	9363	2	2010	0.434397	0.416942	0.452464	20 plus	Female	Rate	Rate	Proportion	Prevalence of Overweight (BMI >= 25)	Modeled through custom st-gpr	Minas Gerais
37	4760	18	3	9363	2	2017	0.510684	0.479738	0.545594	20 plus	Female	Rate	Rate	Proportion	Prevalence of Overweight (BMI >= 25)	Modeled through custom st-gpr	Minas Gerais
37	4760	18	3	9363	3	1990	0.355609	0.325672	0.386325	20 plus	Both	Rate	Rate	Proportion	Prevalence of Overweight (BMI >= 25)	Modeled through custom st-gpr	Minas Gerais
37	4760	18	3	9363	3	1995	0.384696	0.358386	0.410246	20 plus	Both	Rate	Rate	Proportion	Prevalence of Overweight (BMI >= 25)	Modeled through custom st-gpr	Minas Gerais
37	4760	18	3	9363	3	2000	0.364538	0.346158	0.382656	20 plus	Both	Rate	Rate	Proportion	Prevalence of Overweight (BMI >= 25)	Modeled through custom st-gpr	Minas Gerais
37	4760	18	3	9363	3	2005	0.409545	0.396445	0.422906	20 plus	Both	Rate	Rate	Proportion	Prevalence of Overweight (BMI >= 25)	Modeled through custom st-gpr	Minas Gerais
37	4760	18	3	9363	3	2010	0.437794	0.424739	0.450187	20 plus	Both	Rate	Rate	Proportion	Prevalence of Overweight (BMI >= 25)	Modeled through custom st-gpr	Minas Gerais
37	4760	18	3	9363	3	2017	0.515488	0.493606	0.539942	20 plus	Both	Rate	Rate	Proportion	Prevalence of Overweight (BMI >= 25)	Modeled through custom st-gpr	Minas Gerais
37	4760	18	3	9364	1	1990	0.0597445	0.0489428	0.0721027	20 plus	Male	Rate	Rate	Proportion	Prevalence of Obesity (BMI >= 30)	Modeled through custom st-gpr	Minas Gerais
37	4760	18	3	9364	1	1995	0.0702868	0.0591364	0.0818046	20 plus	Male	Rate	Rate	Proportion	Prevalence of Obesity (BMI >= 30)	Modeled through custom st-gpr	Minas Gerais
37	4760	18	3	9364	1	2000	0.075185	0.0657361	0.0854972	20 plus	Male	Rate	Rate	Proportion	Prevalence of Obesity (BMI >= 30)	Modeled through custom st-gpr	Minas Gerais
37	4760	18	3	9364	1	2005	0.121331	0.109974	0.133401	20 plus	Male	Rate	Rate	Proportion	Prevalence of Obesity (BMI >= 30)	Modeled through custom st-gpr	Minas Gerais
37	4760	18	3	9364	1	2010	0.165922	0.154461	0.178921	20 plus	Male	Rate	Rate	Proportion	Prevalence of Obesity (BMI >= 30)	Modeled through custom st-gpr	Minas Gerais
37	4760	18	3	9364	1	2017	0.216868	0.196155	0.237988	20 plus	Male	Rate	Rate	Proportion	Prevalence of Obesity (BMI >= 30)	Modeled through custom st-gpr	Minas Gerais
37	4760	18	3	9364	2	1990	0.121183	0.101482	0.143591	20 plus	Female	Rate	Rate	Proportion	Prevalence of Obesity (BMI >= 30)	Modeled through custom st-gpr	Minas Gerais
37	4760	18	3	9364	2	1995	0.140087	0.122234	0.160578	20 plus	Female	Rate	Rate	Proportion	Prevalence of Obesity (BMI >= 30)	Modeled through custom st-gpr	Minas Gerais
37	4760	18	3	9364	2	2000	0.144897	0.130298	0.160807	20 plus	Female	Rate	Rate	Proportion	Prevalence of Obesity (BMI >= 30)	Modeled through custom st-gpr	Minas Gerais
37	4760	18	3	9364	2	2005	0.171337	0.158417	0.183569	20 plus	Female	Rate	Rate	Proportion	Prevalence of Obesity (BMI >= 30)	Modeled through custom st-gpr	Minas Gerais
37	4760	18	3	9364	2	2010	0.216245	0.201483	0.231261	20 plus	Female	Rate	Rate	Proportion	Prevalence of Obesity (BMI >= 30)	Modeled through custom st-gpr	Minas Gerais
37	4760	18	3	9364	2	2017	0.276915	0.253554	0.301068	20 plus	Female	Rate	Rate	Proportion	Prevalence of Obesity (BMI >= 30)	Modeled through custom st-gpr	Minas Gerais
37	4760	18	3	9364	3	1990	0.0911457	0.0793955	0.1034	20 plus	Both	Rate	Rate	Proportion	Prevalence of Obesity (BMI >= 30)	Modeled through custom st-gpr	Minas Gerais
37	4760	18	3	9364	3	1995	0.106114	0.0946979	0.11781	20 plus	Both	Rate	Rate	Proportion	Prevalence of Obesity (BMI >= 30)	Modeled through custom st-gpr	Minas Gerais
37	4760	18	3	9364	3	2000	0.110924	0.101999	0.120546	20 plus	Both	Rate	Rate	Proportion	Prevalence of Obesity (BMI >= 30)	Modeled through custom st-gpr	Minas Gerais
37	4760	18	3	9364	3	2005	0.146949	0.139126	0.155676	20 plus	Both	Rate	Rate	Proportion	Prevalence of Obesity (BMI >= 30)	Modeled through custom st-gpr	Minas Gerais
37	4760	18	3	9364	3	2010	0.191785	0.18268	0.201418	20 plus	Both	Rate	Rate	Proportion	Prevalence of Obesity (BMI >= 30)	Modeled through custom st-gpr	Minas Gerais
37	4760	18	3	9364	3	2017	0.247863	0.232439	0.263989	20 plus	Both	Rate	Rate	Proportion	Prevalence of Obesity (BMI >= 30)	Modeled through custom st-gpr	Minas Gerais
37	4761	18	3	9363	1	1990	0.336937	0.296783	0.380184	20 plus	Male	Rate	Rate	Proportion	Prevalence of Overweight (BMI >= 25)	Modeled through custom st-gpr	Mato Grosso do Sul
37	4761	18	3	9363	1	1995	0.399091	0.361658	0.440651	20 plus	Male	Rate	Rate	Proportion	Prevalence of Overweight (BMI >= 25)	Modeled through custom st-gpr	Mato Grosso do Sul
37	4761	18	3	9363	1	2000	0.445249	0.413556	0.479875	20 plus	Male	Rate	Rate	Proportion	Prevalence of Overweight (BMI >= 25)	Modeled through custom st-gpr	Mato Grosso do Sul
37	4761	18	3	9363	1	2005	0.492841	0.469752	0.517228	20 plus	Male	Rate	Rate	Proportion	Prevalence of Overweight (BMI >= 25)	Modeled through custom st-gpr	Mato Grosso do Sul
37	4761	18	3	9363	1	2010	0.521251	0.50002	0.542799	20 plus	Male	Rate	Rate	Proportion	Prevalence of Overweight (BMI >= 25)	Modeled through custom st-gpr	Mato Grosso do Sul
37	4761	18	3	9363	1	2017	0.586673	0.551496	0.618769	20 plus	Male	Rate	Rate	Proportion	Prevalence of Overweight (BMI >= 25)	Modeled through custom st-gpr	Mato Grosso do Sul
37	4761	18	3	9363	2	1990	0.290404	0.249542	0.33171	20 plus	Female	Rate	Rate	Proportion	Prevalence of Overweight (BMI >= 25)	Modeled through custom st-gpr	Mato Grosso do Sul
37	4761	18	3	9363	2	1995	0.350435	0.312725	0.388847	20 plus	Female	Rate	Rate	Proportion	Prevalence of Overweight (BMI >= 25)	Modeled through custom st-gpr	Mato Grosso do Sul
37	4761	18	3	9363	2	2000	0.413673	0.381891	0.445603	20 plus	Female	Rate	Rate	Proportion	Prevalence of Overweight (BMI >= 25)	Modeled through custom st-gpr	Mato Grosso do Sul
37	4761	18	3	9363	2	2005	0.460972	0.438487	0.484608	20 plus	Female	Rate	Rate	Proportion	Prevalence of Overweight (BMI >= 25)	Modeled through custom st-gpr	Mato Grosso do Sul
37	4761	18	3	9363	2	2010	0.480055	0.460608	0.499344	20 plus	Female	Rate	Rate	Proportion	Prevalence of Overweight (BMI >= 25)	Modeled through custom st-gpr	Mato Grosso do Sul
37	4761	18	3	9363	2	2017	0.549103	0.513237	0.585599	20 plus	Female	Rate	Rate	Proportion	Prevalence of Overweight (BMI >= 25)	Modeled through custom st-gpr	Mato Grosso do Sul
37	4761	18	3	9363	3	1990	0.313916	0.28497	0.346661	20 plus	Both	Rate	Rate	Proportion	Prevalence of Overweight (BMI >= 25)	Modeled through custom st-gpr	Mato Grosso do Sul
37	4761	18	3	9363	3	1995	0.374675	0.347871	0.404809	20 plus	Both	Rate	Rate	Proportion	Prevalence of Overweight (BMI >= 25)	Modeled through custom st-gpr	Mato Grosso do Sul
37	4761	18	3	9363	3	2000	0.429327	0.406512	0.450883	20 plus	Both	Rate	Rate	Proportion	Prevalence of Overweight (BMI >= 25)	Modeled through custom st-gpr	Mato Grosso do Sul
37	4761	18	3	9363	3	2005	0.47675	0.460845	0.492852	20 plus	Both	Rate	Rate	Proportion	Prevalence of Overweight (BMI >= 25)	Modeled through custom st-gpr	Mato Grosso do Sul
37	4761	18	3	9363	3	2010	0.500392	0.486492	0.514825	20 plus	Both	Rate	Rate	Proportion	Prevalence of Overweight (BMI >= 25)	Modeled through custom st-gpr	Mato Grosso do Sul
37	4761	18	3	9363	3	2017	0.567553	0.543493	0.593415	20 plus	Both	Rate	Rate	Proportion	Prevalence of Overweight (BMI >= 25)	Modeled through custom st-gpr	Mato Grosso do Sul
37	4761	18	3	9364	1	1990	0.063969	0.0526559	0.0776353	20 plus	Male	Rate	Rate	Proportion	Prevalence of Obesity (BMI >= 30)	Modeled through custom st-gpr	Mato Grosso do Sul
37	4761	18	3	9364	1	1995	0.0880511	0.0734115	0.104282	20 plus	Male	Rate	Rate	Proportion	Prevalence of Obesity (BMI >= 30)	Modeled through custom st-gpr	Mato Grosso do Sul
37	4761	18	3	9364	1	2000	0.131524	0.114164	0.150386	20 plus	Male	Rate	Rate	Proportion	Prevalence of Obesity (BMI >= 30)	Modeled through custom st-gpr	Mato Grosso do Sul
37	4761	18	3	9364	1	2005	0.178634	0.163143	0.195433	20 plus	Male	Rate	Rate	Proportion	Prevalence of Obesity (BMI >= 30)	Modeled through custom st-gpr	Mato Grosso do Sul
37	4761	18	3	9364	1	2010	0.22614	0.209365	0.243636	20 plus	Male	Rate	Rate	Proportion	Prevalence of Obesity (BMI >= 30)	Modeled through custom st-gpr	Mato Grosso do Sul
37	4761	18	3	9364	1	2017	0.275075	0.248096	0.303212	20 plus	Male	Rate	Rate	Proportion	Prevalence of Obesity (BMI >= 30)	Modeled through custom st-gpr	Mato Grosso do Sul
37	4761	18	3	9364	2	1990	0.0848614	0.0696703	0.103195	20 plus	Female	Rate	Rate	Proportion	Prevalence of Obesity (BMI >= 30)	Modeled through custom st-gpr	Mato Grosso do Sul
37	4761	18	3	9364	2	1995	0.114875	0.0987175	0.132851	20 plus	Female	Rate	Rate	Proportion	Prevalence of Obesity (BMI >= 30)	Modeled through custom st-gpr	Mato Grosso do Sul
37	4761	18	3	9364	2	2000	0.163078	0.146218	0.180358	20 plus	Female	Rate	Rate	Proportion	Prevalence of Obesity (BMI >= 30)	Modeled through custom st-gpr	Mato Grosso do Sul
37	4761	18	3	9364	2	2005	0.206053	0.191613	0.221607	20 plus	Female	Rate	Rate	Proportion	Prevalence of Obesity (BMI >= 30)	Modeled through custom st-gpr	Mato Grosso do Sul
37	4761	18	3	9364	2	2010	0.257295	0.241747	0.273348	20 plus	Female	Rate	Rate	Proportion	Prevalence of Obesity (BMI >= 30)	Modeled through custom st-gpr	Mato Grosso do Sul
37	4761	18	3	9364	2	2017	0.320497	0.294203	0.350246	20 plus	Female	Rate	Rate	Proportion	Prevalence of Obesity (BMI >= 30)	Modeled through custom st-gpr	Mato Grosso do Sul
37	4761	18	3	9364	3	1990	0.0743051	0.0643549	0.0853631	20 plus	Both	Rate	Rate	Proportion	Prevalence of Obesity (BMI >= 30)	Modeled through custom st-gpr	Mato Grosso do Sul
37	4761	18	3	9364	3	1995	0.101512	0.0904543	0.113728	20 plus	Both	Rate	Rate	Proportion	Prevalence of Obesity (BMI >= 30)	Modeled through custom st-gpr	Mato Grosso do Sul
37	4761	18	3	9364	3	2000	0.147435	0.13563	0.160397	20 plus	Both	Rate	Rate	Proportion	Prevalence of Obesity (BMI >= 30)	Modeled through custom st-gpr	Mato Grosso do Sul
37	4761	18	3	9364	3	2005	0.192478	0.181622	0.203035	20 plus	Both	Rate	Rate	Proportion	Prevalence of Obesity (BMI >= 30)	Modeled through custom st-gpr	Mato Grosso do Sul
37	4761	18	3	9364	3	2010	0.241915	0.230682	0.253612	20 plus	Both	Rate	Rate	Proportion	Prevalence of Obesity (BMI >= 30)	Modeled through custom st-gpr	Mato Grosso do Sul
37	4761	18	3	9364	3	2017	0.298191	0.277405	0.318717	20 plus	Both	Rate	Rate	Proportion	Prevalence of Obesity (BMI >= 30)	Modeled through custom st-gpr	Mato Grosso do Sul
37	4762	18	3	9363	1	1990	0.359275	0.313004	0.405905	20 plus	Male	Rate	Rate	Proportion	Prevalence of Overweight (BMI >= 25)	Modeled through custom st-gpr	Mato Grosso
37	4762	18	3	9363	1	1995	0.407233	0.366505	0.452195	20 plus	Male	Rate	Rate	Proportion	Prevalence of Overweight (BMI >= 25)	Modeled through custom st-gpr	Mato Grosso
37	4762	18	3	9363	1	2000	0.447561	0.414502	0.482179	20 plus	Male	Rate	Rate	Proportion	Prevalence of Overweight (BMI >= 25)	Modeled through custom st-gpr	Mato Grosso
37	4762	18	3	9363	1	2005	0.49311	0.469288	0.518097	20 plus	Male	Rate	Rate	Proportion	Prevalence of Overweight (BMI >= 25)	Modeled through custom st-gpr	Mato Grosso
37	4762	18	3	9363	1	2010	0.507624	0.486346	0.529469	20 plus	Male	Rate	Rate	Proportion	Prevalence of Overweight (BMI >= 25)	Modeled through custom st-gpr	Mato Grosso
37	4762	18	3	9363	1	2017	0.576351	0.543963	0.612347	20 plus	Male	Rate	Rate	Proportion	Prevalence of Overweight (BMI >= 25)	Modeled through custom st-gpr	Mato Grosso
37	4762	18	3	9363	2	1990	0.322223	0.273703	0.374891	20 plus	Female	Rate	Rate	Proportion	Prevalence of Overweight (BMI >= 25)	Modeled through custom st-gpr	Mato Grosso
37	4762	18	3	9363	2	1995	0.37267	0.325921	0.419944	20 plus	Female	Rate	Rate	Proportion	Prevalence of Overweight (BMI >= 25)	Modeled through custom st-gpr	Mato Grosso
37	4762	18	3	9363	2	2000	0.432583	0.394164	0.468693	20 plus	Female	Rate	Rate	Proportion	Prevalence of Overweight (BMI >= 25)	Modeled through custom st-gpr	Mato Grosso
37	4762	18	3	9363	2	2005	0.473373	0.448462	0.499591	20 plus	Female	Rate	Rate	Proportion	Prevalence of Overweight (BMI >= 25)	Modeled through custom st-gpr	Mato Grosso
37	4762	18	3	9363	2	2010	0.470525	0.44923	0.492216	20 plus	Female	Rate	Rate	Proportion	Prevalence of Overweight (BMI >= 25)	Modeled through custom st-gpr	Mato Grosso
37	4762	18	3	9363	2	2017	0.534602	0.498347	0.572145	20 plus	Female	Rate	Rate	Proportion	Prevalence of Overweight (BMI >= 25)	Modeled through custom st-gpr	Mato Grosso
37	4762	18	3	9363	3	1990	0.341725	0.306781	0.37595	20 plus	Both	Rate	Rate	Proportion	Prevalence of Overweight (BMI >= 25)	Modeled through custom st-gpr	Mato Grosso
37	4762	18	3	9363	3	1995	0.390671	0.35964	0.423575	20 plus	Both	Rate	Rate	Proportion	Prevalence of Overweight (BMI >= 25)	Modeled through custom st-gpr	Mato Grosso
37	4762	18	3	9363	3	2000	0.440336	0.414521	0.465081	20 plus	Both	Rate	Rate	Proportion	Prevalence of Overweight (BMI >= 25)	Modeled through custom st-gpr	Mato Grosso
37	4762	18	3	9363	3	2005	0.483537	0.467013	0.500785	20 plus	Both	Rate	Rate	Proportion	Prevalence of Overweight (BMI >= 25)	Modeled through custom st-gpr	Mato Grosso
37	4762	18	3	9363	3	2010	0.489508	0.474922	0.504578	20 plus	Both	Rate	Rate	Proportion	Prevalence of Overweight (BMI >= 25)	Modeled through custom st-gpr	Mato Grosso
37	4762	18	3	9363	3	2017	0.555759	0.530907	0.58249	20 plus	Both	Rate	Rate	Proportion	Prevalence of Overweight (BMI >= 25)	Modeled through custom st-gpr	Mato Grosso
37	4762	18	3	9364	1	1990	0.0703715	0.0567896	0.0868577	20 plus	Male	Rate	Rate	Proportion	Prevalence of Obesity (BMI >= 30)	Modeled through custom st-gpr	Mato Grosso
37	4762	18	3	9364	1	1995	0.0899473	0.0751879	0.107738	20 plus	Male	Rate	Rate	Proportion	Prevalence of Obesity (BMI >= 30)	Modeled through custom st-gpr	Mato Grosso
37	4762	18	3	9364	1	2000	0.12916	0.112035	0.14865	20 plus	Male	Rate	Rate	Proportion	Prevalence of Obesity (BMI >= 30)	Modeled through custom st-gpr	Mato Grosso
37	4762	18	3	9364	1	2005	0.173004	0.156271	0.190346	20 plus	Male	Rate	Rate	Proportion	Prevalence of Obesity (BMI >= 30)	Modeled through custom st-gpr	Mato Grosso
37	4762	18	3	9364	1	2010	0.209119	0.191858	0.227364	20 plus	Male	Rate	Rate	Proportion	Prevalence of Obesity (BMI >= 30)	Modeled through custom st-gpr	Mato Grosso
37	4762	18	3	9364	1	2017	0.260503	0.233904	0.291578	20 plus	Male	Rate	Rate	Proportion	Prevalence of Obesity (BMI >= 30)	Modeled through custom st-gpr	Mato Grosso
37	4762	18	3	9364	2	1990	0.0982013	0.0805804	0.118493	20 plus	Female	Rate	Rate	Proportion	Prevalence of Obesity (BMI >= 30)	Modeled through custom st-gpr	Mato Grosso
37	4762	18	3	9364	2	1995	0.124279	0.106007	0.143583	20 plus	Female	Rate	Rate	Proportion	Prevalence of Obesity (BMI >= 30)	Modeled through custom st-gpr	Mato Grosso
37	4762	18	3	9364	2	2000	0.172435	0.152758	0.19425	20 plus	Female	Rate	Rate	Proportion	Prevalence of Obesity (BMI >= 30)	Modeled through custom st-gpr	Mato Grosso
37	4762	18	3	9364	2	2005	0.212321	0.194307	0.231122	20 plus	Female	Rate	Rate	Proportion	Prevalence of Obesity (BMI >= 30)	Modeled through custom st-gpr	Mato Grosso
37	4762	18	3	9364	2	2010	0.247918	0.229159	0.267961	20 plus	Female	Rate	Rate	Proportion	Prevalence of Obesity (BMI >= 30)	Modeled through custom st-gpr	Mato Grosso
37	4762	18	3	9364	2	2017	0.304738	0.274698	0.336426	20 plus	Female	Rate	Rate	Proportion	Prevalence of Obesity (BMI >= 30)	Modeled through custom st-gpr	Mato Grosso
37	4762	18	3	9364	3	1990	0.0835531	0.0723086	0.0963578	20 plus	Both	Rate	Rate	Proportion	Prevalence of Obesity (BMI >= 30)	Modeled through custom st-gpr	Mato Grosso
37	4762	18	3	9364	3	1995	0.106398	0.093991	0.119125	20 plus	Both	Rate	Rate	Proportion	Prevalence of Obesity (BMI >= 30)	Modeled through custom st-gpr	Mato Grosso
37	4762	18	3	9364	3	2000	0.150035	0.137262	0.163086	20 plus	Both	Rate	Rate	Proportion	Prevalence of Obesity (BMI >= 30)	Modeled through custom st-gpr	Mato Grosso
37	4762	18	3	9364	3	2005	0.192073	0.18005	0.204319	20 plus	Both	Rate	Rate	Proportion	Prevalence of Obesity (BMI >= 30)	Modeled through custom st-gpr	Mato Grosso
37	4762	18	3	9364	3	2010	0.228065	0.215378	0.241002	20 plus	Both	Rate	Rate	Proportion	Prevalence of Obesity (BMI >= 30)	Modeled through custom st-gpr	Mato Grosso
37	4762	18	3	9364	3	2017	0.282321	0.262495	0.304044	20 plus	Both	Rate	Rate	Proportion	Prevalence of Obesity (BMI >= 30)	Modeled through custom st-gpr	Mato Grosso
37	4763	18	3	9363	1	1990	0.31882	0.280499	0.36108	20 plus	Male	Rate	Rate	Proportion	Prevalence of Overweight (BMI >= 25)	Modeled through custom st-gpr	ParÃ¡
37	4763	18	3	9363	1	1995	0.367851	0.331183	0.406043	20 plus	Male	Rate	Rate	Proportion	Prevalence of Overweight (BMI >= 25)	Modeled through custom st-gpr	ParÃ¡
37	4763	18	3	9363	1	2000	0.40554	0.374927	0.437521	20 plus	Male	Rate	Rate	Proportion	Prevalence of Overweight (BMI >= 25)	Modeled through custom st-gpr	ParÃ¡
37	4763	18	3	9363	1	2005	0.448994	0.424839	0.472392	20 plus	Male	Rate	Rate	Proportion	Prevalence of Overweight (BMI >= 25)	Modeled through custom st-gpr	ParÃ¡
37	4763	18	3	9363	1	2010	0.469822	0.448511	0.49189	20 plus	Male	Rate	Rate	Proportion	Prevalence of Overweight (BMI >= 25)	Modeled through custom st-gpr	ParÃ¡
37	4763	18	3	9363	1	2017	0.532707	0.499064	0.565597	20 plus	Male	Rate	Rate	Proportion	Prevalence of Overweight (BMI >= 25)	Modeled through custom st-gpr	ParÃ¡
37	4763	18	3	9363	2	1990	0.261089	0.222022	0.304586	20 plus	Female	Rate	Rate	Proportion	Prevalence of Overweight (BMI >= 25)	Modeled through custom st-gpr	ParÃ¡
37	4763	18	3	9363	2	1995	0.303531	0.268496	0.340521	20 plus	Female	Rate	Rate	Proportion	Prevalence of Overweight (BMI >= 25)	Modeled through custom st-gpr	ParÃ¡
37	4763	18	3	9363	2	2000	0.351201	0.32152	0.380954	20 plus	Female	Rate	Rate	Proportion	Prevalence of Overweight (BMI >= 25)	Modeled through custom st-gpr	ParÃ¡
37	4763	18	3	9363	2	2005	0.393335	0.37219	0.414827	20 plus	Female	Rate	Rate	Proportion	Prevalence of Overweight (BMI >= 25)	Modeled through custom st-gpr	ParÃ¡
37	4763	18	3	9363	2	2010	0.417063	0.39791	0.435714	20 plus	Female	Rate	Rate	Proportion	Prevalence of Overweight (BMI >= 25)	Modeled through custom st-gpr	ParÃ¡
37	4763	18	3	9363	2	2017	0.491799	0.455344	0.526445	20 plus	Female	Rate	Rate	Proportion	Prevalence of Overweight (BMI >= 25)	Modeled through custom st-gpr	ParÃ¡
37	4763	18	3	9363	3	1990	0.290363	0.262219	0.320756	20 plus	Both	Rate	Rate	Proportion	Prevalence of Overweight (BMI >= 25)	Modeled through custom st-gpr	ParÃ¡
37	4763	18	3	9363	3	1995	0.335995	0.310854	0.362353	20 plus	Both	Rate	Rate	Proportion	Prevalence of Overweight (BMI >= 25)	Modeled through custom st-gpr	ParÃ¡
37	4763	18	3	9363	3	2000	0.378647	0.357501	0.400251	20 plus	Both	Rate	Rate	Proportion	Prevalence of Overweight (BMI >= 25)	Modeled through custom st-gpr	ParÃ¡
37	4763	18	3	9363	3	2005	0.421439	0.405494	0.437539	20 plus	Both	Rate	Rate	Proportion	Prevalence of Overweight (BMI >= 25)	Modeled through custom st-gpr	ParÃ¡
37	4763	18	3	9363	3	2010	0.443563	0.42899	0.456717	20 plus	Both	Rate	Rate	Proportion	Prevalence of Overweight (BMI >= 25)	Modeled through custom st-gpr	ParÃ¡
37	4763	18	3	9363	3	2017	0.512168	0.488443	0.535884	20 plus	Both	Rate	Rate	Proportion	Prevalence of Overweight (BMI >= 25)	Modeled through custom st-gpr	ParÃ¡
37	4763	18	3	9364	1	1990	0.0611311	0.0496425	0.0750805	20 plus	Male	Rate	Rate	Proportion	Prevalence of Obesity (BMI >= 30)	Modeled through custom st-gpr	ParÃ¡
37	4763	18	3	9364	1	1995	0.0807924	0.0675567	0.0962662	20 plus	Male	Rate	Rate	Proportion	Prevalence of Obesity (BMI >= 30)	Modeled through custom st-gpr	ParÃ¡
37	4763	18	3	9364	1	2000	0.115824	0.101207	0.133463	20 plus	Male	Rate	Rate	Proportion	Prevalence of Obesity (BMI >= 30)	Modeled through custom st-gpr	ParÃ¡
37	4763	18	3	9364	1	2005	0.155692	0.141118	0.172592	20 plus	Male	Rate	Rate	Proportion	Prevalence of Obesity (BMI >= 30)	Modeled through custom st-gpr	ParÃ¡
37	4763	18	3	9364	1	2010	0.1862	0.170584	0.202126	20 plus	Male	Rate	Rate	Proportion	Prevalence of Obesity (BMI >= 30)	Modeled through custom st-gpr	ParÃ¡
37	4763	18	3	9364	1	2017	0.226703	0.201108	0.251849	20 plus	Male	Rate	Rate	Proportion	Prevalence of Obesity (BMI >= 30)	Modeled through custom st-gpr	ParÃ¡
37	4763	18	3	9364	2	1990	0.0727031	0.0595234	0.0891548	20 plus	Female	Rate	Rate	Proportion	Prevalence of Obesity (BMI >= 30)	Modeled through custom st-gpr	ParÃ¡
37	4763	18	3	9364	2	1995	0.0932324	0.0789386	0.11046	20 plus	Female	Rate	Rate	Proportion	Prevalence of Obesity (BMI >= 30)	Modeled through custom st-gpr	ParÃ¡
37	4763	18	3	9364	2	2000	0.127704	0.1133	0.143675	20 plus	Female	Rate	Rate	Proportion	Prevalence of Obesity (BMI >= 30)	Modeled through custom st-gpr	ParÃ¡
37	4763	18	3	9364	2	2005	0.15992	0.147541	0.173501	20 plus	Female	Rate	Rate	Proportion	Prevalence of Obesity (BMI >= 30)	Modeled through custom st-gpr	ParÃ¡
37	4763	18	3	9364	2	2010	0.198114	0.183839	0.213866	20 plus	Female	Rate	Rate	Proportion	Prevalence of Obesity (BMI >= 30)	Modeled through custom st-gpr	ParÃ¡
37	4763	18	3	9364	2	2017	0.252871	0.229043	0.279279	20 plus	Female	Rate	Rate	Proportion	Prevalence of Obesity (BMI >= 30)	Modeled through custom st-gpr	ParÃ¡
37	4763	18	3	9364	3	1990	0.0668351	0.0581271	0.0772695	20 plus	Both	Rate	Rate	Proportion	Prevalence of Obesity (BMI >= 30)	Modeled through custom st-gpr	ParÃ¡
37	4763	18	3	9364	3	1995	0.0869536	0.0776169	0.0983801	20 plus	Both	Rate	Rate	Proportion	Prevalence of Obesity (BMI >= 30)	Modeled through custom st-gpr	ParÃ¡
37	4763	18	3	9364	3	2000	0.121704	0.1118	0.133458	20 plus	Both	Rate	Rate	Proportion	Prevalence of Obesity (BMI >= 30)	Modeled through custom st-gpr	ParÃ¡
37	4763	18	3	9364	3	2005	0.157785	0.14775	0.168627	20 plus	Both	Rate	Rate	Proportion	Prevalence of Obesity (BMI >= 30)	Modeled through custom st-gpr	ParÃ¡
37	4763	18	3	9364	3	2010	0.19213	0.181488	0.203813	20 plus	Both	Rate	Rate	Proportion	Prevalence of Obesity (BMI >= 30)	Modeled through custom st-gpr	ParÃ¡
37	4763	18	3	9364	3	2017	0.239841	0.221475	0.257652	20 plus	Both	Rate	Rate	Proportion	Prevalence of Obesity (BMI >= 30)	Modeled through custom st-gpr	ParÃ¡
37	4764	18	3	9363	1	1990	0.333678	0.297801	0.374229	20 plus	Male	Rate	Rate	Proportion	Prevalence of Overweight (BMI >= 25)	Modeled through custom st-gpr	ParaÃ­ba
37	4764	18	3	9363	1	1995	0.380949	0.344014	0.421537	20 plus	Male	Rate	Rate	Proportion	Prevalence of Overweight (BMI >= 25)	Modeled through custom st-gpr	ParaÃ­ba
37	4764	18	3	9363	1	2000	0.401538	0.370645	0.433913	20 plus	Male	Rate	Rate	Proportion	Prevalence of Overweight (BMI >= 25)	Modeled through custom st-gpr	ParaÃ­ba
37	4764	18	3	9363	1	2005	0.446455	0.424875	0.471032	20 plus	Male	Rate	Rate	Proportion	Prevalence of Overweight (BMI >= 25)	Modeled through custom st-gpr	ParaÃ­ba
37	4764	18	3	9363	1	2010	0.465244	0.445293	0.487305	20 plus	Male	Rate	Rate	Proportion	Prevalence of Overweight (BMI >= 25)	Modeled through custom st-gpr	ParaÃ­ba
37	4764	18	3	9363	1	2017	0.527178	0.495968	0.55959	20 plus	Male	Rate	Rate	Proportion	Prevalence of Overweight (BMI >= 25)	Modeled through custom st-gpr	ParaÃ­ba
37	4764	18	3	9363	2	1990	0.314472	0.276333	0.358973	20 plus	Female	Rate	Rate	Proportion	Prevalence of Overweight (BMI >= 25)	Modeled through custom st-gpr	ParaÃ­ba
37	4764	18	3	9363	2	1995	0.365243	0.330012	0.402812	20 plus	Female	Rate	Rate	Proportion	Prevalence of Overweight (BMI >= 25)	Modeled through custom st-gpr	ParaÃ­ba
37	4764	18	3	9363	2	2000	0.40611	0.378545	0.437826	20 plus	Female	Rate	Rate	Proportion	Prevalence of Overweight (BMI >= 25)	Modeled through custom st-gpr	ParaÃ­ba
37	4764	18	3	9363	2	2005	0.451892	0.432194	0.472861	20 plus	Female	Rate	Rate	Proportion	Prevalence of Overweight (BMI >= 25)	Modeled through custom st-gpr	ParaÃ­ba
37	4764	18	3	9363	2	2010	0.456697	0.437611	0.475001	20 plus	Female	Rate	Rate	Proportion	Prevalence of Overweight (BMI >= 25)	Modeled through custom st-gpr	ParaÃ­ba
37	4764	18	3	9363	2	2017	0.511191	0.477444	0.542991	20 plus	Female	Rate	Rate	Proportion	Prevalence of Overweight (BMI >= 25)	Modeled through custom st-gpr	ParaÃ­ba
37	4764	18	3	9363	3	1990	0.323447	0.295382	0.353531	20 plus	Both	Rate	Rate	Proportion	Prevalence of Overweight (BMI >= 25)	Modeled through custom st-gpr	ParaÃ­ba
37	4764	18	3	9363	3	1995	0.372609	0.345336	0.400774	20 plus	Both	Rate	Rate	Proportion	Prevalence of Overweight (BMI >= 25)	Modeled through custom st-gpr	ParaÃ­ba
37	4764	18	3	9363	3	2000	0.403952	0.383254	0.425536	20 plus	Both	Rate	Rate	Proportion	Prevalence of Overweight (BMI >= 25)	Modeled through custom st-gpr	ParaÃ­ba
37	4764	18	3	9363	3	2005	0.449312	0.434451	0.465186	20 plus	Both	Rate	Rate	Proportion	Prevalence of Overweight (BMI >= 25)	Modeled through custom st-gpr	ParaÃ­ba
37	4764	18	3	9363	3	2010	0.460742	0.446878	0.47514	20 plus	Both	Rate	Rate	Proportion	Prevalence of Overweight (BMI >= 25)	Modeled through custom st-gpr	ParaÃ­ba
37	4764	18	3	9363	3	2017	0.518727	0.495804	0.541266	20 plus	Both	Rate	Rate	Proportion	Prevalence of Overweight (BMI >= 25)	Modeled through custom st-gpr	ParaÃ­ba
37	4764	18	3	9364	1	1990	0.0647924	0.0535382	0.0785967	20 plus	Male	Rate	Rate	Proportion	Prevalence of Obesity (BMI >= 30)	Modeled through custom st-gpr	ParaÃ­ba
37	4764	18	3	9364	1	1995	0.0853607	0.0711684	0.101742	20 plus	Male	Rate	Rate	Proportion	Prevalence of Obesity (BMI >= 30)	Modeled through custom st-gpr	ParaÃ­ba
37	4764	18	3	9364	1	2000	0.115921	0.101043	0.133084	20 plus	Male	Rate	Rate	Proportion	Prevalence of Obesity (BMI >= 30)	Modeled through custom st-gpr	ParaÃ­ba
37	4764	18	3	9364	1	2005	0.159418	0.144581	0.176031	20 plus	Male	Rate	Rate	Proportion	Prevalence of Obesity (BMI >= 30)	Modeled through custom st-gpr	ParaÃ­ba
37	4764	18	3	9364	1	2010	0.191846	0.176437	0.20755	20 plus	Male	Rate	Rate	Proportion	Prevalence of Obesity (BMI >= 30)	Modeled through custom st-gpr	ParaÃ­ba
37	4764	18	3	9364	1	2017	0.230175	0.206399	0.256825	20 plus	Male	Rate	Rate	Proportion	Prevalence of Obesity (BMI >= 30)	Modeled through custom st-gpr	ParaÃ­ba
37	4764	18	3	9364	2	1990	0.0916807	0.0768403	0.108731	20 plus	Female	Rate	Rate	Proportion	Prevalence of Obesity (BMI >= 30)	Modeled through custom st-gpr	ParaÃ­ba
37	4764	18	3	9364	2	1995	0.117015	0.101285	0.13486	20 plus	Female	Rate	Rate	Proportion	Prevalence of Obesity (BMI >= 30)	Modeled through custom st-gpr	ParaÃ­ba
37	4764	18	3	9364	2	2000	0.149853	0.133899	0.166515	20 plus	Female	Rate	Rate	Proportion	Prevalence of Obesity (BMI >= 30)	Modeled through custom st-gpr	ParaÃ­ba
37	4764	18	3	9364	2	2005	0.18833	0.174042	0.204091	20 plus	Female	Rate	Rate	Proportion	Prevalence of Obesity (BMI >= 30)	Modeled through custom st-gpr	ParaÃ­ba
37	4764	18	3	9364	2	2010	0.225883	0.209772	0.242143	20 plus	Female	Rate	Rate	Proportion	Prevalence of Obesity (BMI >= 30)	Modeled through custom st-gpr	ParaÃ­ba
37	4764	18	3	9364	2	2017	0.273992	0.248119	0.30112	20 plus	Female	Rate	Rate	Proportion	Prevalence of Obesity (BMI >= 30)	Modeled through custom st-gpr	ParaÃ­ba
37	4764	18	3	9364	3	1990	0.0791158	0.0689813	0.0906998	20 plus	Both	Rate	Rate	Proportion	Prevalence of Obesity (BMI >= 30)	Modeled through custom st-gpr	ParaÃ­ba
37	4764	18	3	9364	3	1995	0.102169	0.0914377	0.114386	20 plus	Both	Rate	Rate	Proportion	Prevalence of Obesity (BMI >= 30)	Modeled through custom st-gpr	ParaÃ­ba
37	4764	18	3	9364	3	2000	0.13384	0.12264	0.145143	20 plus	Both	Rate	Rate	Proportion	Prevalence of Obesity (BMI >= 30)	Modeled through custom st-gpr	ParaÃ­ba
37	4764	18	3	9364	3	2005	0.174611	0.164308	0.185382	20 plus	Both	Rate	Rate	Proportion	Prevalence of Obesity (BMI >= 30)	Modeled through custom st-gpr	ParaÃ­ba
37	4764	18	3	9364	3	2010	0.209774	0.198535	0.220748	20 plus	Both	Rate	Rate	Proportion	Prevalence of Obesity (BMI >= 30)	Modeled through custom st-gpr	ParaÃ­ba
37	4764	18	3	9364	3	2017	0.253339	0.234612	0.271477	20 plus	Both	Rate	Rate	Proportion	Prevalence of Obesity (BMI >= 30)	Modeled through custom st-gpr	ParaÃ­ba
37	4765	18	3	9363	1	1990	0.35731	0.31633	0.400383	20 plus	Male	Rate	Rate	Proportion	Prevalence of Overweight (BMI >= 25)	Modeled through custom st-gpr	ParanÃ¡
37	4765	18	3	9363	1	1995	0.406248	0.36813	0.445061	20 plus	Male	Rate	Rate	Proportion	Prevalence of Overweight (BMI >= 25)	Modeled through custom st-gpr	ParanÃ¡
37	4765	18	3	9363	1	2000	0.440322	0.411134	0.472348	20 plus	Male	Rate	Rate	Proportion	Prevalence of Overweight (BMI >= 25)	Modeled through custom st-gpr	ParanÃ¡
37	4765	18	3	9363	1	2005	0.484335	0.462579	0.507194	20 plus	Male	Rate	Rate	Proportion	Prevalence of Overweight (BMI >= 25)	Modeled through custom st-gpr	ParanÃ¡
37	4765	18	3	9363	1	2010	0.502439	0.4819	0.524221	20 plus	Male	Rate	Rate	Proportion	Prevalence of Overweight (BMI >= 25)	Modeled through custom st-gpr	ParanÃ¡
37	4765	18	3	9363	1	2017	0.569323	0.53807	0.602081	20 plus	Male	Rate	Rate	Proportion	Prevalence of Overweight (BMI >= 25)	Modeled through custom st-gpr	ParanÃ¡
37	4765	18	3	9363	2	1990	0.323959	0.283087	0.368486	20 plus	Female	Rate	Rate	Proportion	Prevalence of Overweight (BMI >= 25)	Modeled through custom st-gpr	ParanÃ¡
37	4765	18	3	9363	2	1995	0.375228	0.338007	0.413392	20 plus	Female	Rate	Rate	Proportion	Prevalence of Overweight (BMI >= 25)	Modeled through custom st-gpr	ParanÃ¡
37	4765	18	3	9363	2	2000	0.426723	0.3956	0.461218	20 plus	Female	Rate	Rate	Proportion	Prevalence of Overweight (BMI >= 25)	Modeled through custom st-gpr	ParanÃ¡
37	4765	18	3	9363	2	2005	0.467294	0.4464	0.489546	20 plus	Female	Rate	Rate	Proportion	Prevalence of Overweight (BMI >= 25)	Modeled through custom st-gpr	ParanÃ¡
37	4765	18	3	9363	2	2010	0.472921	0.454237	0.491459	20 plus	Female	Rate	Rate	Proportion	Prevalence of Overweight (BMI >= 25)	Modeled through custom st-gpr	ParanÃ¡
37	4765	18	3	9363	2	2017	0.539561	0.507937	0.573628	20 plus	Female	Rate	Rate	Proportion	Prevalence of Overweight (BMI >= 25)	Modeled through custom st-gpr	ParanÃ¡
37	4765	18	3	9363	3	1990	0.340432	0.311472	0.369968	20 plus	Both	Rate	Rate	Proportion	Prevalence of Overweight (BMI >= 25)	Modeled through custom st-gpr	ParanÃ¡
37	4765	18	3	9363	3	1995	0.390432	0.363596	0.418548	20 plus	Both	Rate	Rate	Proportion	Prevalence of Overweight (BMI >= 25)	Modeled through custom st-gpr	ParanÃ¡
37	4765	18	3	9363	3	2000	0.433361	0.41108	0.456297	20 plus	Both	Rate	Rate	Proportion	Prevalence of Overweight (BMI >= 25)	Modeled through custom st-gpr	ParanÃ¡
37	4765	18	3	9363	3	2005	0.475588	0.46018	0.490671	20 plus	Both	Rate	Rate	Proportion	Prevalence of Overweight (BMI >= 25)	Modeled through custom st-gpr	ParanÃ¡
37	4765	18	3	9363	3	2010	0.487217	0.474303	0.50157	20 plus	Both	Rate	Rate	Proportion	Prevalence of Overweight (BMI >= 25)	Modeled through custom st-gpr	ParanÃ¡
37	4765	18	3	9363	3	2017	0.553899	0.53078	0.578411	20 plus	Both	Rate	Rate	Proportion	Prevalence of Overweight (BMI >= 25)	Modeled through custom st-gpr	ParanÃ¡
37	4765	18	3	9364	1	1990	0.0664388	0.0542662	0.0810798	20 plus	Male	Rate	Rate	Proportion	Prevalence of Obesity (BMI >= 30)	Modeled through custom st-gpr	ParanÃ¡
37	4765	18	3	9364	1	1995	0.0851168	0.0719854	0.100599	20 plus	Male	Rate	Rate	Proportion	Prevalence of Obesity (BMI >= 30)	Modeled through custom st-gpr	ParanÃ¡
37	4765	18	3	9364	1	2000	0.121364	0.106684	0.136666	20 plus	Male	Rate	Rate	Proportion	Prevalence of Obesity (BMI >= 30)	Modeled through custom st-gpr	ParanÃ¡
37	4765	18	3	9364	1	2005	0.162342	0.147785	0.176931	20 plus	Male	Rate	Rate	Proportion	Prevalence of Obesity (BMI >= 30)	Modeled through custom st-gpr	ParanÃ¡
37	4765	18	3	9364	1	2010	0.201273	0.185995	0.217375	20 plus	Male	Rate	Rate	Proportion	Prevalence of Obesity (BMI >= 30)	Modeled through custom st-gpr	ParanÃ¡
37	4765	18	3	9364	1	2017	0.251296	0.226966	0.277907	20 plus	Male	Rate	Rate	Proportion	Prevalence of Obesity (BMI >= 30)	Modeled through custom st-gpr	ParanÃ¡
37	4765	18	3	9364	2	1990	0.0993288	0.0827655	0.117075	20 plus	Female	Rate	Rate	Proportion	Prevalence of Obesity (BMI >= 30)	Modeled through custom st-gpr	ParanÃ¡
37	4765	18	3	9364	2	1995	0.125868	0.108553	0.145452	20 plus	Female	Rate	Rate	Proportion	Prevalence of Obesity (BMI >= 30)	Modeled through custom st-gpr	ParanÃ¡
37	4765	18	3	9364	2	2000	0.1683	0.150243	0.188353	20 plus	Female	Rate	Rate	Proportion	Prevalence of Obesity (BMI >= 30)	Modeled through custom st-gpr	ParanÃ¡
37	4765	18	3	9364	2	2005	0.205465	0.190529	0.221813	20 plus	Female	Rate	Rate	Proportion	Prevalence of Obesity (BMI >= 30)	Modeled through custom st-gpr	ParanÃ¡
37	4765	18	3	9364	2	2010	0.241947	0.226928	0.257664	20 plus	Female	Rate	Rate	Proportion	Prevalence of Obesity (BMI >= 30)	Modeled through custom st-gpr	ParanÃ¡
37	4765	18	3	9364	2	2017	0.299977	0.275672	0.326787	20 plus	Female	Rate	Rate	Proportion	Prevalence of Obesity (BMI >= 30)	Modeled through custom st-gpr	ParanÃ¡
37	4765	18	3	9364	3	1990	0.0830838	0.0725836	0.0940815	20 plus	Both	Rate	Rate	Proportion	Prevalence of Obesity (BMI >= 30)	Modeled through custom st-gpr	ParanÃ¡
37	4765	18	3	9364	3	1995	0.105894	0.0941253	0.117052	20 plus	Both	Rate	Rate	Proportion	Prevalence of Obesity (BMI >= 30)	Modeled through custom st-gpr	ParanÃ¡
37	4765	18	3	9364	3	2000	0.14539	0.132696	0.157334	20 plus	Both	Rate	Rate	Proportion	Prevalence of Obesity (BMI >= 30)	Modeled through custom st-gpr	ParanÃ¡
37	4765	18	3	9364	3	2005	0.184477	0.173955	0.195247	20 plus	Both	Rate	Rate	Proportion	Prevalence of Obesity (BMI >= 30)	Modeled through custom st-gpr	ParanÃ¡
37	4765	18	3	9364	3	2010	0.222248	0.212379	0.233143	20 plus	Both	Rate	Rate	Proportion	Prevalence of Obesity (BMI >= 30)	Modeled through custom st-gpr	ParanÃ¡
37	4765	18	3	9364	3	2017	0.276525	0.259518	0.295174	20 plus	Both	Rate	Rate	Proportion	Prevalence of Obesity (BMI >= 30)	Modeled through custom st-gpr	ParanÃ¡
37	4766	18	3	9363	1	1990	0.320883	0.282814	0.35974	20 plus	Male	Rate	Rate	Proportion	Prevalence of Overweight (BMI >= 25)	Modeled through custom st-gpr	Pernambuco
37	4766	18	3	9363	1	1995	0.360728	0.326764	0.396236	20 plus	Male	Rate	Rate	Proportion	Prevalence of Overweight (BMI >= 25)	Modeled through custom st-gpr	Pernambuco
37	4766	18	3	9363	1	2000	0.386706	0.360606	0.415345	20 plus	Male	Rate	Rate	Proportion	Prevalence of Overweight (BMI >= 25)	Modeled through custom st-gpr	Pernambuco
37	4766	18	3	9363	1	2005	0.434443	0.413314	0.45561	20 plus	Male	Rate	Rate	Proportion	Prevalence of Overweight (BMI >= 25)	Modeled through custom st-gpr	Pernambuco
37	4766	18	3	9363	1	2010	0.45824	0.439865	0.477464	20 plus	Male	Rate	Rate	Proportion	Prevalence of Overweight (BMI >= 25)	Modeled through custom st-gpr	Pernambuco
37	4766	18	3	9363	1	2017	0.521453	0.494177	0.552752	20 plus	Male	Rate	Rate	Proportion	Prevalence of Overweight (BMI >= 25)	Modeled through custom st-gpr	Pernambuco
37	4766	18	3	9363	2	1990	0.308761	0.27084	0.352973	20 plus	Female	Rate	Rate	Proportion	Prevalence of Overweight (BMI >= 25)	Modeled through custom st-gpr	Pernambuco
37	4766	18	3	9363	2	1995	0.354761	0.319983	0.391918	20 plus	Female	Rate	Rate	Proportion	Prevalence of Overweight (BMI >= 25)	Modeled through custom st-gpr	Pernambuco
37	4766	18	3	9363	2	2000	0.405031	0.375569	0.436332	20 plus	Female	Rate	Rate	Proportion	Prevalence of Overweight (BMI >= 25)	Modeled through custom st-gpr	Pernambuco
37	4766	18	3	9363	2	2005	0.454307	0.433093	0.475834	20 plus	Female	Rate	Rate	Proportion	Prevalence of Overweight (BMI >= 25)	Modeled through custom st-gpr	Pernambuco
37	4766	18	3	9363	2	2010	0.465098	0.444794	0.484518	20 plus	Female	Rate	Rate	Proportion	Prevalence of Overweight (BMI >= 25)	Modeled through custom st-gpr	Pernambuco
37	4766	18	3	9363	2	2017	0.527975	0.495058	0.56367	20 plus	Female	Rate	Rate	Proportion	Prevalence of Overweight (BMI >= 25)	Modeled through custom st-gpr	Pernambuco
37	4766	18	3	9363	3	1990	0.314421	0.287764	0.343411	20 plus	Both	Rate	Rate	Proportion	Prevalence of Overweight (BMI >= 25)	Modeled through custom st-gpr	Pernambuco
37	4766	18	3	9363	3	1995	0.35755	0.332456	0.385147	20 plus	Both	Rate	Rate	Proportion	Prevalence of Overweight (BMI >= 25)	Modeled through custom st-gpr	Pernambuco
37	4766	18	3	9363	3	2000	0.39644	0.37608	0.418529	20 plus	Both	Rate	Rate	Proportion	Prevalence of Overweight (BMI >= 25)	Modeled through custom st-gpr	Pernambuco
37	4766	18	3	9363	3	2005	0.444973	0.429169	0.46131	20 plus	Both	Rate	Rate	Proportion	Prevalence of Overweight (BMI >= 25)	Modeled through custom st-gpr	Pernambuco
37	4766	18	3	9363	3	2010	0.461884	0.448206	0.476848	20 plus	Both	Rate	Rate	Proportion	Prevalence of Overweight (BMI >= 25)	Modeled through custom st-gpr	Pernambuco
37	4766	18	3	9363	3	2017	0.524928	0.501253	0.549792	20 plus	Both	Rate	Rate	Proportion	Prevalence of Overweight (BMI >= 25)	Modeled through custom st-gpr	Pernambuco
37	4766	18	3	9364	1	1990	0.0581912	0.0474219	0.0690455	20 plus	Male	Rate	Rate	Proportion	Prevalence of Obesity (BMI >= 30)	Modeled through custom st-gpr	Pernambuco
37	4766	18	3	9364	1	1995	0.0736811	0.0615622	0.0863182	20 plus	Male	Rate	Rate	Proportion	Prevalence of Obesity (BMI >= 30)	Modeled through custom st-gpr	Pernambuco
37	4766	18	3	9364	1	2000	0.102233	0.0895558	0.114984	20 plus	Male	Rate	Rate	Proportion	Prevalence of Obesity (BMI >= 30)	Modeled through custom st-gpr	Pernambuco
37	4766	18	3	9364	1	2005	0.1432	0.130849	0.156301	20 plus	Male	Rate	Rate	Proportion	Prevalence of Obesity (BMI >= 30)	Modeled through custom st-gpr	Pernambuco
37	4766	18	3	9364	1	2010	0.180793	0.167942	0.194618	20 plus	Male	Rate	Rate	Proportion	Prevalence of Obesity (BMI >= 30)	Modeled through custom st-gpr	Pernambuco
37	4766	18	3	9364	1	2017	0.222729	0.200347	0.247847	20 plus	Male	Rate	Rate	Proportion	Prevalence of Obesity (BMI >= 30)	Modeled through custom st-gpr	Pernambuco
37	4766	18	3	9364	2	1990	0.0887255	0.0743629	0.104955	20 plus	Female	Rate	Rate	Proportion	Prevalence of Obesity (BMI >= 30)	Modeled through custom st-gpr	Pernambuco
37	4766	18	3	9364	2	1995	0.111408	0.0959175	0.128147	20 plus	Female	Rate	Rate	Proportion	Prevalence of Obesity (BMI >= 30)	Modeled through custom st-gpr	Pernambuco
37	4766	18	3	9364	2	2000	0.148306	0.132109	0.164245	20 plus	Female	Rate	Rate	Proportion	Prevalence of Obesity (BMI >= 30)	Modeled through custom st-gpr	Pernambuco
37	4766	18	3	9364	2	2005	0.188194	0.17476	0.202524	20 plus	Female	Rate	Rate	Proportion	Prevalence of Obesity (BMI >= 30)	Modeled through custom st-gpr	Pernambuco
37	4766	18	3	9364	2	2010	0.226406	0.213183	0.241711	20 plus	Female	Rate	Rate	Proportion	Prevalence of Obesity (BMI >= 30)	Modeled through custom st-gpr	Pernambuco
37	4766	18	3	9364	2	2017	0.277417	0.252926	0.302589	20 plus	Female	Rate	Rate	Proportion	Prevalence of Obesity (BMI >= 30)	Modeled through custom st-gpr	Pernambuco
37	4766	18	3	9364	3	1990	0.0744674	0.0656828	0.0843694	20 plus	Both	Rate	Rate	Proportion	Prevalence of Obesity (BMI >= 30)	Modeled through custom st-gpr	Pernambuco
37	4766	18	3	9364	3	1995	0.0937771	0.0831944	0.104235	20 plus	Both	Rate	Rate	Proportion	Prevalence of Obesity (BMI >= 30)	Modeled through custom st-gpr	Pernambuco
37	4766	18	3	9364	3	2000	0.126705	0.116758	0.137082	20 plus	Both	Rate	Rate	Proportion	Prevalence of Obesity (BMI >= 30)	Modeled through custom st-gpr	Pernambuco
37	4766	18	3	9364	3	2005	0.167052	0.157414	0.177025	20 plus	Both	Rate	Rate	Proportion	Prevalence of Obesity (BMI >= 30)	Modeled through custom st-gpr	Pernambuco
37	4766	18	3	9364	3	2010	0.205031	0.194312	0.215918	20 plus	Both	Rate	Rate	Proportion	Prevalence of Obesity (BMI >= 30)	Modeled through custom st-gpr	Pernambuco
37	4766	18	3	9364	3	2017	0.251868	0.234649	0.268972	20 plus	Both	Rate	Rate	Proportion	Prevalence of Obesity (BMI >= 30)	Modeled through custom st-gpr	Pernambuco
37	4767	18	3	9363	1	1990	0.256366	0.224021	0.290493	20 plus	Male	Rate	Rate	Proportion	Prevalence of Overweight (BMI >= 25)	Modeled through custom st-gpr	Piaui
37	4767	18	3	9363	1	1995	0.293421	0.263904	0.324425	20 plus	Male	Rate	Rate	Proportion	Prevalence of Overweight (BMI >= 25)	Modeled through custom st-gpr	Piaui
37	4767	18	3	9363	1	2000	0.327221	0.302415	0.353248	20 plus	Male	Rate	Rate	Proportion	Prevalence of Overweight (BMI >= 25)	Modeled through custom st-gpr	Piaui
37	4767	18	3	9363	1	2005	0.375793	0.354955	0.397033	20 plus	Male	Rate	Rate	Proportion	Prevalence of Overweight (BMI >= 25)	Modeled through custom st-gpr	Piaui
37	4767	18	3	9363	1	2010	0.405748	0.385963	0.426456	20 plus	Male	Rate	Rate	Proportion	Prevalence of Overweight (BMI >= 25)	Modeled through custom st-gpr	Piaui
37	4767	18	3	9363	1	2017	0.477731	0.447241	0.509413	20 plus	Male	Rate	Rate	Proportion	Prevalence of Overweight (BMI >= 25)	Modeled through custom st-gpr	Piaui
37	4767	18	3	9363	2	1990	0.240353	0.208323	0.275976	20 plus	Female	Rate	Rate	Proportion	Prevalence of Overweight (BMI >= 25)	Modeled through custom st-gpr	Piaui
37	4767	18	3	9363	2	1995	0.282754	0.251883	0.314121	20 plus	Female	Rate	Rate	Proportion	Prevalence of Overweight (BMI >= 25)	Modeled through custom st-gpr	Piaui
37	4767	18	3	9363	2	2000	0.337085	0.309211	0.365184	20 plus	Female	Rate	Rate	Proportion	Prevalence of Overweight (BMI >= 25)	Modeled through custom st-gpr	Piaui
37	4767	18	3	9363	2	2005	0.387645	0.367011	0.409173	20 plus	Female	Rate	Rate	Proportion	Prevalence of Overweight (BMI >= 25)	Modeled through custom st-gpr	Piaui
37	4767	18	3	9363	2	2010	0.405772	0.387224	0.424706	20 plus	Female	Rate	Rate	Proportion	Prevalence of Overweight (BMI >= 25)	Modeled through custom st-gpr	Piaui
37	4767	18	3	9363	2	2017	0.469507	0.435719	0.505525	20 plus	Female	Rate	Rate	Proportion	Prevalence of Overweight (BMI >= 25)	Modeled through custom st-gpr	Piaui
37	4767	18	3	9363	3	1990	0.248005	0.225142	0.273207	20 plus	Both	Rate	Rate	Proportion	Prevalence of Overweight (BMI >= 25)	Modeled through custom st-gpr	Piaui
37	4767	18	3	9363	3	1995	0.287852	0.265132	0.31008	20 plus	Both	Rate	Rate	Proportion	Prevalence of Overweight (BMI >= 25)	Modeled through custom st-gpr	Piaui
37	4767	18	3	9363	3	2000	0.332349	0.313281	0.351718	20 plus	Both	Rate	Rate	Proportion	Prevalence of Overweight (BMI >= 25)	Modeled through custom st-gpr	Piaui
37	4767	18	3	9363	3	2005	0.38193	0.366859	0.396993	20 plus	Both	Rate	Rate	Proportion	Prevalence of Overweight (BMI >= 25)	Modeled through custom st-gpr	Piaui
37	4767	18	3	9363	3	2010	0.40576	0.392657	0.420496	20 plus	Both	Rate	Rate	Proportion	Prevalence of Overweight (BMI >= 25)	Modeled through custom st-gpr	Piaui
37	4767	18	3	9363	3	2017	0.473435	0.45044	0.49836	20 plus	Both	Rate	Rate	Proportion	Prevalence of Overweight (BMI >= 25)	Modeled through custom st-gpr	Piaui
37	4767	18	3	9364	1	1990	0.0423558	0.0341539	0.0517863	20 plus	Male	Rate	Rate	Proportion	Prevalence of Obesity (BMI >= 30)	Modeled through custom st-gpr	Piaui
37	4767	18	3	9364	1	1995	0.0556612	0.0463003	0.0666411	20 plus	Male	Rate	Rate	Proportion	Prevalence of Obesity (BMI >= 30)	Modeled through custom st-gpr	Piaui
37	4767	18	3	9364	1	2000	0.0819727	0.0707232	0.0940325	20 plus	Male	Rate	Rate	Proportion	Prevalence of Obesity (BMI >= 30)	Modeled through custom st-gpr	Piaui
37	4767	18	3	9364	1	2005	0.116961	0.105074	0.129356	20 plus	Male	Rate	Rate	Proportion	Prevalence of Obesity (BMI >= 30)	Modeled through custom st-gpr	Piaui
37	4767	18	3	9364	1	2010	0.147958	0.135261	0.16125	20 plus	Male	Rate	Rate	Proportion	Prevalence of Obesity (BMI >= 30)	Modeled through custom st-gpr	Piaui
37	4767	18	3	9364	1	2017	0.186914	0.165462	0.210628	20 plus	Male	Rate	Rate	Proportion	Prevalence of Obesity (BMI >= 30)	Modeled through custom st-gpr	Piaui
37	4767	18	3	9364	2	1990	0.0630473	0.0520849	0.0751419	20 plus	Female	Rate	Rate	Proportion	Prevalence of Obesity (BMI >= 30)	Modeled through custom st-gpr	Piaui
37	4767	18	3	9364	2	1995	0.0826568	0.0699347	0.0966249	20 plus	Female	Rate	Rate	Proportion	Prevalence of Obesity (BMI >= 30)	Modeled through custom st-gpr	Piaui
37	4767	18	3	9364	2	2000	0.118668	0.105321	0.132762	20 plus	Female	Rate	Rate	Proportion	Prevalence of Obesity (BMI >= 30)	Modeled through custom st-gpr	Piaui
37	4767	18	3	9364	2	2005	0.15717	0.144102	0.170879	20 plus	Female	Rate	Rate	Proportion	Prevalence of Obesity (BMI >= 30)	Modeled through custom st-gpr	Piaui
37	4767	18	3	9364	2	2010	0.192898	0.178942	0.207974	20 plus	Female	Rate	Rate	Proportion	Prevalence of Obesity (BMI >= 30)	Modeled through custom st-gpr	Piaui
37	4767	18	3	9364	2	2017	0.239852	0.216089	0.264708	20 plus	Female	Rate	Rate	Proportion	Prevalence of Obesity (BMI >= 30)	Modeled through custom st-gpr	Piaui
37	4767	18	3	9364	3	1990	0.0531597	0.0457052	0.0609457	20 plus	Both	Rate	Rate	Proportion	Prevalence of Obesity (BMI >= 30)	Modeled through custom st-gpr	Piaui
37	4767	18	3	9364	3	1995	0.069754	0.0620919	0.0784663	20 plus	Both	Rate	Rate	Proportion	Prevalence of Obesity (BMI >= 30)	Modeled through custom st-gpr	Piaui
37	4767	18	3	9364	3	2000	0.101048	0.0923237	0.110178	20 plus	Both	Rate	Rate	Proportion	Prevalence of Obesity (BMI >= 30)	Modeled through custom st-gpr	Piaui
37	4767	18	3	9364	3	2005	0.13778	0.129006	0.146808	20 plus	Both	Rate	Rate	Proportion	Prevalence of Obesity (BMI >= 30)	Modeled through custom st-gpr	Piaui
37	4767	18	3	9364	3	2010	0.171304	0.16141	0.181539	20 plus	Both	Rate	Rate	Proportion	Prevalence of Obesity (BMI >= 30)	Modeled through custom st-gpr	Piaui
37	4767	18	3	9364	3	2017	0.214568	0.198457	0.232676	20 plus	Both	Rate	Rate	Proportion	Prevalence of Obesity (BMI >= 30)	Modeled through custom st-gpr	Piaui
37	4768	18	3	9363	1	1990	0.412685	0.369502	0.456533	20 plus	Male	Rate	Rate	Proportion	Prevalence of Overweight (BMI >= 25)	Modeled through custom st-gpr	Rio de Janeiro
37	4768	18	3	9363	1	1995	0.450959	0.414185	0.490204	20 plus	Male	Rate	Rate	Proportion	Prevalence of Overweight (BMI >= 25)	Modeled through custom st-gpr	Rio de Janeiro
37	4768	18	3	9363	1	2000	0.464444	0.434665	0.494982	20 plus	Male	Rate	Rate	Proportion	Prevalence of Overweight (BMI >= 25)	Modeled through custom st-gpr	Rio de Janeiro
37	4768	18	3	9363	1	2005	0.487736	0.466837	0.510692	20 plus	Male	Rate	Rate	Proportion	Prevalence of Overweight (BMI >= 25)	Modeled through custom st-gpr	Rio de Janeiro
37	4768	18	3	9363	1	2010	0.498012	0.47813	0.518465	20 plus	Male	Rate	Rate	Proportion	Prevalence of Overweight (BMI >= 25)	Modeled through custom st-gpr	Rio de Janeiro
37	4768	18	3	9363	1	2017	0.561282	0.527897	0.592604	20 plus	Male	Rate	Rate	Proportion	Prevalence of Overweight (BMI >= 25)	Modeled through custom st-gpr	Rio de Janeiro
37	4768	18	3	9363	2	1990	0.382386	0.338164	0.429374	20 plus	Female	Rate	Rate	Proportion	Prevalence of Overweight (BMI >= 25)	Modeled through custom st-gpr	Rio de Janeiro
37	4768	18	3	9363	2	1995	0.426302	0.387162	0.468417	20 plus	Female	Rate	Rate	Proportion	Prevalence of Overweight (BMI >= 25)	Modeled through custom st-gpr	Rio de Janeiro
37	4768	18	3	9363	2	2000	0.463302	0.431533	0.495313	20 plus	Female	Rate	Rate	Proportion	Prevalence of Overweight (BMI >= 25)	Modeled through custom st-gpr	Rio de Janeiro
37	4768	18	3	9363	2	2005	0.485588	0.464137	0.506836	20 plus	Female	Rate	Rate	Proportion	Prevalence of Overweight (BMI >= 25)	Modeled through custom st-gpr	Rio de Janeiro
37	4768	18	3	9363	2	2010	0.478168	0.459286	0.494759	20 plus	Female	Rate	Rate	Proportion	Prevalence of Overweight (BMI >= 25)	Modeled through custom st-gpr	Rio de Janeiro
37	4768	18	3	9363	2	2017	0.540538	0.50672	0.571521	20 plus	Female	Rate	Rate	Proportion	Prevalence of Overweight (BMI >= 25)	Modeled through custom st-gpr	Rio de Janeiro
37	4768	18	3	9363	3	1990	0.39667	0.366468	0.4295	20 plus	Both	Rate	Rate	Proportion	Prevalence of Overweight (BMI >= 25)	Modeled through custom st-gpr	Rio de Janeiro
37	4768	18	3	9363	3	1995	0.437821	0.410059	0.468649	20 plus	Both	Rate	Rate	Proportion	Prevalence of Overweight (BMI >= 25)	Modeled through custom st-gpr	Rio de Janeiro
37	4768	18	3	9363	3	2000	0.463835	0.442316	0.485787	20 plus	Both	Rate	Rate	Proportion	Prevalence of Overweight (BMI >= 25)	Modeled through custom st-gpr	Rio de Janeiro
37	4768	18	3	9363	3	2005	0.486591	0.470566	0.502538	20 plus	Both	Rate	Rate	Proportion	Prevalence of Overweight (BMI >= 25)	Modeled through custom st-gpr	Rio de Janeiro
37	4768	18	3	9363	3	2010	0.487415	0.473628	0.500753	20 plus	Both	Rate	Rate	Proportion	Prevalence of Overweight (BMI >= 25)	Modeled through custom st-gpr	Rio de Janeiro
37	4768	18	3	9363	3	2017	0.550214	0.52772	0.575129	20 plus	Both	Rate	Rate	Proportion	Prevalence of Overweight (BMI >= 25)	Modeled through custom st-gpr	Rio de Janeiro
37	4768	18	3	9364	1	1990	0.086212	0.0718208	0.10381	20 plus	Male	Rate	Rate	Proportion	Prevalence of Obesity (BMI >= 30)	Modeled through custom st-gpr	Rio de Janeiro
37	4768	18	3	9364	1	1995	0.103501	0.0891135	0.121967	20 plus	Male	Rate	Rate	Proportion	Prevalence of Obesity (BMI >= 30)	Modeled through custom st-gpr	Rio de Janeiro
37	4768	18	3	9364	1	2000	0.139833	0.124146	0.157747	20 plus	Male	Rate	Rate	Proportion	Prevalence of Obesity (BMI >= 30)	Modeled through custom st-gpr	Rio de Janeiro
37	4768	18	3	9364	1	2005	0.178607	0.162291	0.19582	20 plus	Male	Rate	Rate	Proportion	Prevalence of Obesity (BMI >= 30)	Modeled through custom st-gpr	Rio de Janeiro
37	4768	18	3	9364	1	2010	0.230165	0.213107	0.250051	20 plus	Male	Rate	Rate	Proportion	Prevalence of Obesity (BMI >= 30)	Modeled through custom st-gpr	Rio de Janeiro
37	4768	18	3	9364	1	2017	0.28762	0.259528	0.318574	20 plus	Male	Rate	Rate	Proportion	Prevalence of Obesity (BMI >= 30)	Modeled through custom st-gpr	Rio de Janeiro
37	4768	18	3	9364	2	1990	0.129951	0.110914	0.153596	20 plus	Female	Rate	Rate	Proportion	Prevalence of Obesity (BMI >= 30)	Modeled through custom st-gpr	Rio de Janeiro
37	4768	18	3	9364	2	1995	0.155974	0.136161	0.178464	20 plus	Female	Rate	Rate	Proportion	Prevalence of Obesity (BMI >= 30)	Modeled through custom st-gpr	Rio de Janeiro
37	4768	18	3	9364	2	2000	0.198587	0.179371	0.219278	20 plus	Female	Rate	Rate	Proportion	Prevalence of Obesity (BMI >= 30)	Modeled through custom st-gpr	Rio de Janeiro
37	4768	18	3	9364	2	2005	0.231749	0.215494	0.249697	20 plus	Female	Rate	Rate	Proportion	Prevalence of Obesity (BMI >= 30)	Modeled through custom st-gpr	Rio de Janeiro
37	4768	18	3	9364	2	2010	0.272934	0.255827	0.290619	20 plus	Female	Rate	Rate	Proportion	Prevalence of Obesity (BMI >= 30)	Modeled through custom st-gpr	Rio de Janeiro
37	4768	18	3	9364	2	2017	0.33252	0.305936	0.360904	20 plus	Female	Rate	Rate	Proportion	Prevalence of Obesity (BMI >= 30)	Modeled through custom st-gpr	Rio de Janeiro
37	4768	18	3	9364	3	1990	0.109331	0.0961227	0.123455	20 plus	Both	Rate	Rate	Proportion	Prevalence of Obesity (BMI >= 30)	Modeled through custom st-gpr	Rio de Janeiro
37	4768	18	3	9364	3	1995	0.13146	0.11768	0.146469	20 plus	Both	Rate	Rate	Proportion	Prevalence of Obesity (BMI >= 30)	Modeled through custom st-gpr	Rio de Janeiro
37	4768	18	3	9364	3	2000	0.171169	0.157645	0.185372	20 plus	Both	Rate	Rate	Proportion	Prevalence of Obesity (BMI >= 30)	Modeled through custom st-gpr	Rio de Janeiro
37	4768	18	3	9364	3	2005	0.206946	0.195556	0.218784	20 plus	Both	Rate	Rate	Proportion	Prevalence of Obesity (BMI >= 30)	Modeled through custom st-gpr	Rio de Janeiro
37	4768	18	3	9364	3	2010	0.253003	0.240549	0.265536	20 plus	Both	Rate	Rate	Proportion	Prevalence of Obesity (BMI >= 30)	Modeled through custom st-gpr	Rio de Janeiro
37	4768	18	3	9364	3	2017	0.311577	0.292145	0.331996	20 plus	Both	Rate	Rate	Proportion	Prevalence of Obesity (BMI >= 30)	Modeled through custom st-gpr	Rio de Janeiro
37	4769	18	3	9363	1	1990	0.305908	0.26825	0.349902	20 plus	Male	Rate	Rate	Proportion	Prevalence of Overweight (BMI >= 25)	Modeled through custom st-gpr	Rio Grande do Norte
37	4769	18	3	9363	1	1995	0.349357	0.313952	0.386964	20 plus	Male	Rate	Rate	Proportion	Prevalence of Overweight (BMI >= 25)	Modeled through custom st-gpr	Rio Grande do Norte
37	4769	18	3	9363	1	2000	0.391882	0.361504	0.421969	20 plus	Male	Rate	Rate	Proportion	Prevalence of Overweight (BMI >= 25)	Modeled through custom st-gpr	Rio Grande do Norte
37	4769	18	3	9363	1	2005	0.441117	0.417651	0.463865	20 plus	Male	Rate	Rate	Proportion	Prevalence of Overweight (BMI >= 25)	Modeled through custom st-gpr	Rio Grande do Norte
37	4769	18	3	9363	1	2010	0.465621	0.444589	0.486175	20 plus	Male	Rate	Rate	Proportion	Prevalence of Overweight (BMI >= 25)	Modeled through custom st-gpr	Rio Grande do Norte
37	4769	18	3	9363	1	2017	0.534328	0.501407	0.56605	20 plus	Male	Rate	Rate	Proportion	Prevalence of Overweight (BMI >= 25)	Modeled through custom st-gpr	Rio Grande do Norte
37	4769	18	3	9363	2	1990	0.283031	0.244928	0.325058	20 plus	Female	Rate	Rate	Proportion	Prevalence of Overweight (BMI >= 25)	Modeled through custom st-gpr	Rio Grande do Norte
37	4769	18	3	9363	2	1995	0.329244	0.294482	0.367329	20 plus	Female	Rate	Rate	Proportion	Prevalence of Overweight (BMI >= 25)	Modeled through custom st-gpr	Rio Grande do Norte
37	4769	18	3	9363	2	2000	0.390567	0.358738	0.422366	20 plus	Female	Rate	Rate	Proportion	Prevalence of Overweight (BMI >= 25)	Modeled through custom st-gpr	Rio Grande do Norte
37	4769	18	3	9363	2	2005	0.4423	0.4216	0.462188	20 plus	Female	Rate	Rate	Proportion	Prevalence of Overweight (BMI >= 25)	Modeled through custom st-gpr	Rio Grande do Norte
37	4769	18	3	9363	2	2010	0.461804	0.441827	0.480966	20 plus	Female	Rate	Rate	Proportion	Prevalence of Overweight (BMI >= 25)	Modeled through custom st-gpr	Rio Grande do Norte
37	4769	18	3	9363	2	2017	0.530958	0.494768	0.571155	20 plus	Female	Rate	Rate	Proportion	Prevalence of Overweight (BMI >= 25)	Modeled through custom st-gpr	Rio Grande do Norte
37	4769	18	3	9363	3	1990	0.293892	0.266762	0.322934	20 plus	Both	Rate	Rate	Proportion	Prevalence of Overweight (BMI >= 25)	Modeled through custom st-gpr	Rio Grande do Norte
37	4769	18	3	9363	3	1995	0.338812	0.31265	0.364515	20 plus	Both	Rate	Rate	Proportion	Prevalence of Overweight (BMI >= 25)	Modeled through custom st-gpr	Rio Grande do Norte
37	4769	18	3	9363	3	2000	0.391197	0.370802	0.411964	20 plus	Both	Rate	Rate	Proportion	Prevalence of Overweight (BMI >= 25)	Modeled through custom st-gpr	Rio Grande do Norte
37	4769	18	3	9363	3	2005	0.441732	0.426881	0.456987	20 plus	Both	Rate	Rate	Proportion	Prevalence of Overweight (BMI >= 25)	Modeled through custom st-gpr	Rio Grande do Norte
37	4769	18	3	9363	3	2010	0.463635	0.448954	0.478393	20 plus	Both	Rate	Rate	Proportion	Prevalence of Overweight (BMI >= 25)	Modeled through custom st-gpr	Rio Grande do Norte
37	4769	18	3	9363	3	2017	0.532567	0.50791	0.55738	20 plus	Both	Rate	Rate	Proportion	Prevalence of Overweight (BMI >= 25)	Modeled through custom st-gpr	Rio Grande do Norte
37	4769	18	3	9364	1	1990	0.0572931	0.0465821	0.0700854	20 plus	Male	Rate	Rate	Proportion	Prevalence of Obesity (BMI >= 30)	Modeled through custom st-gpr	Rio Grande do Norte
37	4769	18	3	9364	1	1995	0.0750159	0.0625959	0.0890572	20 plus	Male	Rate	Rate	Proportion	Prevalence of Obesity (BMI >= 30)	Modeled through custom st-gpr	Rio Grande do Norte
37	4769	18	3	9364	1	2000	0.112087	0.0975635	0.127928	20 plus	Male	Rate	Rate	Proportion	Prevalence of Obesity (BMI >= 30)	Modeled through custom st-gpr	Rio Grande do Norte
37	4769	18	3	9364	1	2005	0.157587	0.142929	0.172778	20 plus	Male	Rate	Rate	Proportion	Prevalence of Obesity (BMI >= 30)	Modeled through custom st-gpr	Rio Grande do Norte
37	4769	18	3	9364	1	2010	0.198289	0.182593	0.214125	20 plus	Male	Rate	Rate	Proportion	Prevalence of Obesity (BMI >= 30)	Modeled through custom st-gpr	Rio Grande do Norte
37	4769	18	3	9364	1	2017	0.244969	0.21928	0.273083	20 plus	Male	Rate	Rate	Proportion	Prevalence of Obesity (BMI >= 30)	Modeled through custom st-gpr	Rio Grande do Norte
37	4769	18	3	9364	2	1990	0.0772537	0.0638296	0.0931034	20 plus	Female	Rate	Rate	Proportion	Prevalence of Obesity (BMI >= 30)	Modeled through custom st-gpr	Rio Grande do Norte
37	4769	18	3	9364	2	1995	0.0989198	0.0850195	0.115753	20 plus	Female	Rate	Rate	Proportion	Prevalence of Obesity (BMI >= 30)	Modeled through custom st-gpr	Rio Grande do Norte
37	4769	18	3	9364	2	2000	0.141055	0.124422	0.156982	20 plus	Female	Rate	Rate	Proportion	Prevalence of Obesity (BMI >= 30)	Modeled through custom st-gpr	Rio Grande do Norte
37	4769	18	3	9364	2	2005	0.181511	0.166532	0.197445	20 plus	Female	Rate	Rate	Proportion	Prevalence of Obesity (BMI >= 30)	Modeled through custom st-gpr	Rio Grande do Norte
37	4769	18	3	9364	2	2010	0.226137	0.209796	0.242992	20 plus	Female	Rate	Rate	Proportion	Prevalence of Obesity (BMI >= 30)	Modeled through custom st-gpr	Rio Grande do Norte
37	4769	18	3	9364	2	2017	0.284871	0.259874	0.312651	20 plus	Female	Rate	Rate	Proportion	Prevalence of Obesity (BMI >= 30)	Modeled through custom st-gpr	Rio Grande do Norte
37	4769	18	3	9364	3	1990	0.0677773	0.0589524	0.0780952	20 plus	Both	Rate	Rate	Proportion	Prevalence of Obesity (BMI >= 30)	Modeled through custom st-gpr	Rio Grande do Norte
37	4769	18	3	9364	3	1995	0.0875483	0.0777217	0.0985144	20 plus	Both	Rate	Rate	Proportion	Prevalence of Obesity (BMI >= 30)	Modeled through custom st-gpr	Rio Grande do Norte
37	4769	18	3	9364	3	2000	0.127196	0.115669	0.138856	20 plus	Both	Rate	Rate	Proportion	Prevalence of Obesity (BMI >= 30)	Modeled through custom st-gpr	Rio Grande do Norte
37	4769	18	3	9364	3	2005	0.170016	0.159006	0.180714	20 plus	Both	Rate	Rate	Proportion	Prevalence of Obesity (BMI >= 30)	Modeled through custom st-gpr	Rio Grande do Norte
37	4769	18	3	9364	3	2010	0.212779	0.201222	0.224613	20 plus	Both	Rate	Rate	Proportion	Prevalence of Obesity (BMI >= 30)	Modeled through custom st-gpr	Rio Grande do Norte
37	4769	18	3	9364	3	2017	0.265821	0.246898	0.285908	20 plus	Both	Rate	Rate	Proportion	Prevalence of Obesity (BMI >= 30)	Modeled through custom st-gpr	Rio Grande do Norte
37	4770	18	3	9363	1	1990	0.303365	0.265437	0.341996	20 plus	Male	Rate	Rate	Proportion	Prevalence of Overweight (BMI >= 25)	Modeled through custom st-gpr	RondÃ´nia
37	4770	18	3	9363	1	1995	0.342336	0.306065	0.378697	20 plus	Male	Rate	Rate	Proportion	Prevalence of Overweight (BMI >= 25)	Modeled through custom st-gpr	RondÃ´nia
37	4770	18	3	9363	1	2000	0.38427	0.354418	0.41477	20 plus	Male	Rate	Rate	Proportion	Prevalence of Overweight (BMI >= 25)	Modeled through custom st-gpr	RondÃ´nia
37	4770	18	3	9363	1	2005	0.448461	0.423616	0.472962	20 plus	Male	Rate	Rate	Proportion	Prevalence of Overweight (BMI >= 25)	Modeled through custom st-gpr	RondÃ´nia
37	4770	18	3	9363	1	2010	0.477767	0.456512	0.499725	20 plus	Male	Rate	Rate	Proportion	Prevalence of Overweight (BMI >= 25)	Modeled through custom st-gpr	RondÃ´nia
37	4770	18	3	9363	1	2017	0.541948	0.506032	0.574546	20 plus	Male	Rate	Rate	Proportion	Prevalence of Overweight (BMI >= 25)	Modeled through custom st-gpr	RondÃ´nia
37	4770	18	3	9363	2	1990	0.278725	0.236512	0.323245	20 plus	Female	Rate	Rate	Proportion	Prevalence of Overweight (BMI >= 25)	Modeled through custom st-gpr	RondÃ´nia
37	4770	18	3	9363	2	1995	0.323454	0.286091	0.362158	20 plus	Female	Rate	Rate	Proportion	Prevalence of Overweight (BMI >= 25)	Modeled through custom st-gpr	RondÃ´nia
37	4770	18	3	9363	2	2000	0.387359	0.354069	0.421123	20 plus	Female	Rate	Rate	Proportion	Prevalence of Overweight (BMI >= 25)	Modeled through custom st-gpr	RondÃ´nia
37	4770	18	3	9363	2	2005	0.45345	0.429188	0.478978	20 plus	Female	Rate	Rate	Proportion	Prevalence of Overweight (BMI >= 25)	Modeled through custom st-gpr	RondÃ´nia
37	4770	18	3	9363	2	2010	0.466601	0.444928	0.487801	20 plus	Female	Rate	Rate	Proportion	Prevalence of Overweight (BMI >= 25)	Modeled through custom st-gpr	RondÃ´nia
37	4770	18	3	9363	2	2017	0.528735	0.49273	0.568389	20 plus	Female	Rate	Rate	Proportion	Prevalence of Overweight (BMI >= 25)	Modeled through custom st-gpr	RondÃ´nia
37	4770	18	3	9363	3	1990	0.291824	0.263683	0.320804	20 plus	Both	Rate	Rate	Proportion	Prevalence of Overweight (BMI >= 25)	Modeled through custom st-gpr	RondÃ´nia
37	4770	18	3	9363	3	1995	0.333261	0.307097	0.35958	20 plus	Both	Rate	Rate	Proportion	Prevalence of Overweight (BMI >= 25)	Modeled through custom st-gpr	RondÃ´nia
37	4770	18	3	9363	3	2000	0.385762	0.363033	0.407749	20 plus	Both	Rate	Rate	Proportion	Prevalence of Overweight (BMI >= 25)	Modeled through custom st-gpr	RondÃ´nia
37	4770	18	3	9363	3	2005	0.450883	0.43435	0.468302	20 plus	Both	Rate	Rate	Proportion	Prevalence of Overweight (BMI >= 25)	Modeled through custom st-gpr	RondÃ´nia
37	4770	18	3	9363	3	2010	0.472299	0.456258	0.487834	20 plus	Both	Rate	Rate	Proportion	Prevalence of Overweight (BMI >= 25)	Modeled through custom st-gpr	RondÃ´nia
37	4770	18	3	9363	3	2017	0.535399	0.510362	0.560249	20 plus	Both	Rate	Rate	Proportion	Prevalence of Overweight (BMI >= 25)	Modeled through custom st-gpr	RondÃ´nia
37	4770	18	3	9364	1	1990	0.0572409	0.0463977	0.0706124	20 plus	Male	Rate	Rate	Proportion	Prevalence of Obesity (BMI >= 30)	Modeled through custom st-gpr	RondÃ´nia
37	4770	18	3	9364	1	1995	0.0727556	0.0603129	0.0870887	20 plus	Male	Rate	Rate	Proportion	Prevalence of Obesity (BMI >= 30)	Modeled through custom st-gpr	RondÃ´nia
37	4770	18	3	9364	1	2000	0.108331	0.0941179	0.124228	20 plus	Male	Rate	Rate	Proportion	Prevalence of Obesity (BMI >= 30)	Modeled through custom st-gpr	RondÃ´nia
37	4770	18	3	9364	1	2005	0.159829	0.14407	0.175987	20 plus	Male	Rate	Rate	Proportion	Prevalence of Obesity (BMI >= 30)	Modeled through custom st-gpr	RondÃ´nia
37	4770	18	3	9364	1	2010	0.201441	0.18528	0.220126	20 plus	Male	Rate	Rate	Proportion	Prevalence of Obesity (BMI >= 30)	Modeled through custom st-gpr	RondÃ´nia
37	4770	18	3	9364	1	2017	0.244904	0.220299	0.272796	20 plus	Male	Rate	Rate	Proportion	Prevalence of Obesity (BMI >= 30)	Modeled through custom st-gpr	RondÃ´nia
37	4770	18	3	9364	2	1990	0.0831061	0.067359	0.100078	20 plus	Female	Rate	Rate	Proportion	Prevalence of Obesity (BMI >= 30)	Modeled through custom st-gpr	RondÃ´nia
37	4770	18	3	9364	2	1995	0.105401	0.0886455	0.123566	20 plus	Female	Rate	Rate	Proportion	Prevalence of Obesity (BMI >= 30)	Modeled through custom st-gpr	RondÃ´nia
37	4770	18	3	9364	2	2000	0.151992	0.133144	0.16979	20 plus	Female	Rate	Rate	Proportion	Prevalence of Obesity (BMI >= 30)	Modeled through custom st-gpr	RondÃ´nia
37	4770	18	3	9364	2	2005	0.206494	0.188456	0.22594	20 plus	Female	Rate	Rate	Proportion	Prevalence of Obesity (BMI >= 30)	Modeled through custom st-gpr	RondÃ´nia
37	4770	18	3	9364	2	2010	0.247781	0.228464	0.266944	20 plus	Female	Rate	Rate	Proportion	Prevalence of Obesity (BMI >= 30)	Modeled through custom st-gpr	RondÃ´nia
37	4770	18	3	9364	2	2017	0.299355	0.269486	0.33044	20 plus	Female	Rate	Rate	Proportion	Prevalence of Obesity (BMI >= 30)	Modeled through custom st-gpr	RondÃ´nia
37	4770	18	3	9364	3	1990	0.0693562	0.0599482	0.0804805	20 plus	Both	Rate	Rate	Proportion	Prevalence of Obesity (BMI >= 30)	Modeled through custom st-gpr	RondÃ´nia
37	4770	18	3	9364	3	1995	0.0884454	0.077643	0.0997515	20 plus	Both	Rate	Rate	Proportion	Prevalence of Obesity (BMI >= 30)	Modeled through custom st-gpr	RondÃ´nia
37	4770	18	3	9364	3	2000	0.129415	0.117895	0.140943	20 plus	Both	Rate	Rate	Proportion	Prevalence of Obesity (BMI >= 30)	Modeled through custom st-gpr	RondÃ´nia
37	4770	18	3	9364	3	2005	0.182486	0.170675	0.194636	20 plus	Both	Rate	Rate	Proportion	Prevalence of Obesity (BMI >= 30)	Modeled through custom st-gpr	RondÃ´nia
37	4770	18	3	9364	3	2010	0.224136	0.211425	0.237624	20 plus	Both	Rate	Rate	Proportion	Prevalence of Obesity (BMI >= 30)	Modeled through custom st-gpr	RondÃ´nia
37	4770	18	3	9364	3	2017	0.27189	0.252023	0.291733	20 plus	Both	Rate	Rate	Proportion	Prevalence of Obesity (BMI >= 30)	Modeled through custom st-gpr	RondÃ´nia
37	4771	18	3	9363	1	1990	0.308357	0.26606	0.353062	20 plus	Male	Rate	Rate	Proportion	Prevalence of Overweight (BMI >= 25)	Modeled through custom st-gpr	Roraima
37	4771	18	3	9363	1	1995	0.35996	0.323039	0.40384	20 plus	Male	Rate	Rate	Proportion	Prevalence of Overweight (BMI >= 25)	Modeled through custom st-gpr	Roraima
37	4771	18	3	9363	1	2000	0.390787	0.358869	0.422009	20 plus	Male	Rate	Rate	Proportion	Prevalence of Overweight (BMI >= 25)	Modeled through custom st-gpr	Roraima
37	4771	18	3	9363	1	2005	0.447451	0.422899	0.470335	20 plus	Male	Rate	Rate	Proportion	Prevalence of Overweight (BMI >= 25)	Modeled through custom st-gpr	Roraima
37	4771	18	3	9363	1	2010	0.475284	0.455022	0.497107	20 plus	Male	Rate	Rate	Proportion	Prevalence of Overweight (BMI >= 25)	Modeled through custom st-gpr	Roraima
37	4771	18	3	9363	1	2017	0.542825	0.510262	0.579168	20 plus	Male	Rate	Rate	Proportion	Prevalence of Overweight (BMI >= 25)	Modeled through custom st-gpr	Roraima
37	4771	18	3	9363	2	1990	0.276516	0.234215	0.32697	20 plus	Female	Rate	Rate	Proportion	Prevalence of Overweight (BMI >= 25)	Modeled through custom st-gpr	Roraima
37	4771	18	3	9363	2	1995	0.327429	0.288024	0.373174	20 plus	Female	Rate	Rate	Proportion	Prevalence of Overweight (BMI >= 25)	Modeled through custom st-gpr	Roraima
37	4771	18	3	9363	2	2000	0.378521	0.345141	0.413046	20 plus	Female	Rate	Rate	Proportion	Prevalence of Overweight (BMI >= 25)	Modeled through custom st-gpr	Roraima
37	4771	18	3	9363	2	2005	0.44051	0.415444	0.466455	20 plus	Female	Rate	Rate	Proportion	Prevalence of Overweight (BMI >= 25)	Modeled through custom st-gpr	Roraima
37	4771	18	3	9363	2	2010	0.461911	0.43944	0.485037	20 plus	Female	Rate	Rate	Proportion	Prevalence of Overweight (BMI >= 25)	Modeled through custom st-gpr	Roraima
37	4771	18	3	9363	2	2017	0.52201	0.482784	0.563254	20 plus	Female	Rate	Rate	Proportion	Prevalence of Overweight (BMI >= 25)	Modeled through custom st-gpr	Roraima
37	4771	18	3	9363	3	1990	0.295046	0.264288	0.327165	20 plus	Both	Rate	Rate	Proportion	Prevalence of Overweight (BMI >= 25)	Modeled through custom st-gpr	Roraima
37	4771	18	3	9363	3	1995	0.345597	0.316669	0.376725	20 plus	Both	Rate	Rate	Proportion	Prevalence of Overweight (BMI >= 25)	Modeled through custom st-gpr	Roraima
37	4771	18	3	9363	3	2000	0.384896	0.360775	0.408509	20 plus	Both	Rate	Rate	Proportion	Prevalence of Overweight (BMI >= 25)	Modeled through custom st-gpr	Roraima
37	4771	18	3	9363	3	2005	0.44403	0.425349	0.461478	20 plus	Both	Rate	Rate	Proportion	Prevalence of Overweight (BMI >= 25)	Modeled through custom st-gpr	Roraima
37	4771	18	3	9363	3	2010	0.468712	0.452578	0.484196	20 plus	Both	Rate	Rate	Proportion	Prevalence of Overweight (BMI >= 25)	Modeled through custom st-gpr	Roraima
37	4771	18	3	9363	3	2017	0.532637	0.506126	0.559326	20 plus	Both	Rate	Rate	Proportion	Prevalence of Overweight (BMI >= 25)	Modeled through custom st-gpr	Roraima
37	4771	18	3	9364	1	1990	0.0569317	0.0451441	0.071288	20 plus	Male	Rate	Rate	Proportion	Prevalence of Obesity (BMI >= 30)	Modeled through custom st-gpr	Roraima
37	4771	18	3	9364	1	1995	0.0762262	0.0621092	0.0932693	20 plus	Male	Rate	Rate	Proportion	Prevalence of Obesity (BMI >= 30)	Modeled through custom st-gpr	Roraima
37	4771	18	3	9364	1	2000	0.106613	0.0912972	0.124867	20 plus	Male	Rate	Rate	Proportion	Prevalence of Obesity (BMI >= 30)	Modeled through custom st-gpr	Roraima
37	4771	18	3	9364	1	2005	0.152233	0.136638	0.167255	20 plus	Male	Rate	Rate	Proportion	Prevalence of Obesity (BMI >= 30)	Modeled through custom st-gpr	Roraima
37	4771	18	3	9364	1	2010	0.192074	0.174864	0.208434	20 plus	Male	Rate	Rate	Proportion	Prevalence of Obesity (BMI >= 30)	Modeled through custom st-gpr	Roraima
37	4771	18	3	9364	1	2017	0.237031	0.211282	0.267477	20 plus	Male	Rate	Rate	Proportion	Prevalence of Obesity (BMI >= 30)	Modeled through custom st-gpr	Roraima
37	4771	18	3	9364	2	1990	0.0790913	0.0643402	0.0976344	20 plus	Female	Rate	Rate	Proportion	Prevalence of Obesity (BMI >= 30)	Modeled through custom st-gpr	Roraima
37	4771	18	3	9364	2	1995	0.103608	0.0873798	0.12294	20 plus	Female	Rate	Rate	Proportion	Prevalence of Obesity (BMI >= 30)	Modeled through custom st-gpr	Roraima
37	4771	18	3	9364	2	2000	0.141235	0.12434	0.160684	20 plus	Female	Rate	Rate	Proportion	Prevalence of Obesity (BMI >= 30)	Modeled through custom st-gpr	Roraima
37	4771	18	3	9364	2	2005	0.189167	0.17175	0.207892	20 plus	Female	Rate	Rate	Proportion	Prevalence of Obesity (BMI >= 30)	Modeled through custom st-gpr	Roraima
37	4771	18	3	9364	2	2010	0.233062	0.214244	0.252663	20 plus	Female	Rate	Rate	Proportion	Prevalence of Obesity (BMI >= 30)	Modeled through custom st-gpr	Roraima
37	4771	18	3	9364	2	2017	0.286702	0.25883	0.316567	20 plus	Female	Rate	Rate	Proportion	Prevalence of Obesity (BMI >= 30)	Modeled through custom st-gpr	Roraima
37	4771	18	3	9364	3	1990	0.0661957	0.0568994	0.0768759	20 plus	Both	Rate	Rate	Proportion	Prevalence of Obesity (BMI >= 30)	Modeled through custom st-gpr	Roraima
37	4771	18	3	9364	3	1995	0.0883164	0.0774619	0.100317	20 plus	Both	Rate	Rate	Proportion	Prevalence of Obesity (BMI >= 30)	Modeled through custom st-gpr	Roraima
37	4771	18	3	9364	3	2000	0.123241	0.111957	0.135413	20 plus	Both	Rate	Rate	Proportion	Prevalence of Obesity (BMI >= 30)	Modeled through custom st-gpr	Roraima
37	4771	18	3	9364	3	2005	0.170435	0.159334	0.181517	20 plus	Both	Rate	Rate	Proportion	Prevalence of Obesity (BMI >= 30)	Modeled through custom st-gpr	Roraima
37	4771	18	3	9364	3	2010	0.212217	0.199773	0.224791	20 plus	Both	Rate	Rate	Proportion	Prevalence of Obesity (BMI >= 30)	Modeled through custom st-gpr	Roraima
37	4771	18	3	9364	3	2017	0.261344	0.24134	0.282434	20 plus	Both	Rate	Rate	Proportion	Prevalence of Obesity (BMI >= 30)	Modeled through custom st-gpr	Roraima
37	4772	18	3	9363	1	1990	0.406929	0.364061	0.45121	20 plus	Male	Rate	Rate	Proportion	Prevalence of Overweight (BMI >= 25)	Modeled through custom st-gpr	Rio Grande do Sul
37	4772	18	3	9363	1	1995	0.45623	0.420944	0.49719	20 plus	Male	Rate	Rate	Proportion	Prevalence of Overweight (BMI >= 25)	Modeled through custom st-gpr	Rio Grande do Sul
37	4772	18	3	9363	1	2000	0.478965	0.450093	0.508235	20 plus	Male	Rate	Rate	Proportion	Prevalence of Overweight (BMI >= 25)	Modeled through custom st-gpr	Rio Grande do Sul
37	4772	18	3	9363	1	2005	0.51055	0.488968	0.533018	20 plus	Male	Rate	Rate	Proportion	Prevalence of Overweight (BMI >= 25)	Modeled through custom st-gpr	Rio Grande do Sul
37	4772	18	3	9363	1	2010	0.5226	0.502312	0.541997	20 plus	Male	Rate	Rate	Proportion	Prevalence of Overweight (BMI >= 25)	Modeled through custom st-gpr	Rio Grande do Sul
37	4772	18	3	9363	1	2017	0.586306	0.555692	0.615072	20 plus	Male	Rate	Rate	Proportion	Prevalence of Overweight (BMI >= 25)	Modeled through custom st-gpr	Rio Grande do Sul
37	4772	18	3	9363	2	1990	0.367988	0.324099	0.419176	20 plus	Female	Rate	Rate	Proportion	Prevalence of Overweight (BMI >= 25)	Modeled through custom st-gpr	Rio Grande do Sul
37	4772	18	3	9363	2	1995	0.418298	0.377919	0.461254	20 plus	Female	Rate	Rate	Proportion	Prevalence of Overweight (BMI >= 25)	Modeled through custom st-gpr	Rio Grande do Sul
37	4772	18	3	9363	2	2000	0.462309	0.432211	0.495324	20 plus	Female	Rate	Rate	Proportion	Prevalence of Overweight (BMI >= 25)	Modeled through custom st-gpr	Rio Grande do Sul
37	4772	18	3	9363	2	2005	0.493757	0.473752	0.515297	20 plus	Female	Rate	Rate	Proportion	Prevalence of Overweight (BMI >= 25)	Modeled through custom st-gpr	Rio Grande do Sul
37	4772	18	3	9363	2	2010	0.495243	0.476149	0.514368	20 plus	Female	Rate	Rate	Proportion	Prevalence of Overweight (BMI >= 25)	Modeled through custom st-gpr	Rio Grande do Sul
37	4772	18	3	9363	2	2017	0.555531	0.52277	0.587434	20 plus	Female	Rate	Rate	Proportion	Prevalence of Overweight (BMI >= 25)	Modeled through custom st-gpr	Rio Grande do Sul
37	4772	18	3	9363	3	1990	0.386823	0.355534	0.422542	20 plus	Both	Rate	Rate	Proportion	Prevalence of Overweight (BMI >= 25)	Modeled through custom st-gpr	Rio Grande do Sul
37	4772	18	3	9363	3	1995	0.436567	0.406253	0.465356	20 plus	Both	Rate	Rate	Proportion	Prevalence of Overweight (BMI >= 25)	Modeled through custom st-gpr	Rio Grande do Sul
37	4772	18	3	9363	3	2000	0.470319	0.448394	0.492019	20 plus	Both	Rate	Rate	Proportion	Prevalence of Overweight (BMI >= 25)	Modeled through custom st-gpr	Rio Grande do Sul
37	4772	18	3	9363	3	2005	0.501827	0.487492	0.517166	20 plus	Both	Rate	Rate	Proportion	Prevalence of Overweight (BMI >= 25)	Modeled through custom st-gpr	Rio Grande do Sul
37	4772	18	3	9363	3	2010	0.50835	0.495431	0.522748	20 plus	Both	Rate	Rate	Proportion	Prevalence of Overweight (BMI >= 25)	Modeled through custom st-gpr	Rio Grande do Sul
37	4772	18	3	9363	3	2017	0.570227	0.547649	0.592877	20 plus	Both	Rate	Rate	Proportion	Prevalence of Overweight (BMI >= 25)	Modeled through custom st-gpr	Rio Grande do Sul
37	4772	18	3	9364	1	1990	0.0808166	0.066874	0.0975408	20 plus	Male	Rate	Rate	Proportion	Prevalence of Obesity (BMI >= 30)	Modeled through custom st-gpr	Rio Grande do Sul
37	4772	18	3	9364	1	1995	0.10081	0.085812	0.118593	20 plus	Male	Rate	Rate	Proportion	Prevalence of Obesity (BMI >= 30)	Modeled through custom st-gpr	Rio Grande do Sul
37	4772	18	3	9364	1	2000	0.136421	0.120231	0.154282	20 plus	Male	Rate	Rate	Proportion	Prevalence of Obesity (BMI >= 30)	Modeled through custom st-gpr	Rio Grande do Sul
37	4772	18	3	9364	1	2005	0.173546	0.158373	0.190385	20 plus	Male	Rate	Rate	Proportion	Prevalence of Obesity (BMI >= 30)	Modeled through custom st-gpr	Rio Grande do Sul
37	4772	18	3	9364	1	2010	0.211802	0.1966	0.227629	20 plus	Male	Rate	Rate	Proportion	Prevalence of Obesity (BMI >= 30)	Modeled through custom st-gpr	Rio Grande do Sul
37	4772	18	3	9364	1	2017	0.262663	0.237584	0.288735	20 plus	Male	Rate	Rate	Proportion	Prevalence of Obesity (BMI >= 30)	Modeled through custom st-gpr	Rio Grande do Sul
37	4772	18	3	9364	2	1990	0.127106	0.107145	0.149413	20 plus	Female	Rate	Rate	Proportion	Prevalence of Obesity (BMI >= 30)	Modeled through custom st-gpr	Rio Grande do Sul
37	4772	18	3	9364	2	1995	0.157368	0.13667	0.179366	20 plus	Female	Rate	Rate	Proportion	Prevalence of Obesity (BMI >= 30)	Modeled through custom st-gpr	Rio Grande do Sul
37	4772	18	3	9364	2	2000	0.201712	0.182036	0.222061	20 plus	Female	Rate	Rate	Proportion	Prevalence of Obesity (BMI >= 30)	Modeled through custom st-gpr	Rio Grande do Sul
37	4772	18	3	9364	2	2005	0.238699	0.221333	0.256358	20 plus	Female	Rate	Rate	Proportion	Prevalence of Obesity (BMI >= 30)	Modeled through custom st-gpr	Rio Grande do Sul
37	4772	18	3	9364	2	2010	0.2796	0.261202	0.298075	20 plus	Female	Rate	Rate	Proportion	Prevalence of Obesity (BMI >= 30)	Modeled through custom st-gpr	Rio Grande do Sul
37	4772	18	3	9364	2	2017	0.332637	0.30691	0.362641	20 plus	Female	Rate	Rate	Proportion	Prevalence of Obesity (BMI >= 30)	Modeled through custom st-gpr	Rio Grande do Sul
37	4772	18	3	9364	3	1990	0.104717	0.0923445	0.118708	20 plus	Both	Rate	Rate	Proportion	Prevalence of Obesity (BMI >= 30)	Modeled through custom st-gpr	Rio Grande do Sul
37	4772	18	3	9364	3	1995	0.130129	0.117276	0.144966	20 plus	Both	Rate	Rate	Proportion	Prevalence of Obesity (BMI >= 30)	Modeled through custom st-gpr	Rio Grande do Sul
37	4772	18	3	9364	3	2000	0.170313	0.15821	0.184599	20 plus	Both	Rate	Rate	Proportion	Prevalence of Obesity (BMI >= 30)	Modeled through custom st-gpr	Rio Grande do Sul
37	4772	18	3	9364	3	2005	0.207391	0.195861	0.219447	20 plus	Both	Rate	Rate	Proportion	Prevalence of Obesity (BMI >= 30)	Modeled through custom st-gpr	Rio Grande do Sul
37	4772	18	3	9364	3	2010	0.247118	0.235554	0.259099	20 plus	Both	Rate	Rate	Proportion	Prevalence of Obesity (BMI >= 30)	Modeled through custom st-gpr	Rio Grande do Sul
37	4772	18	3	9364	3	2017	0.299221	0.280141	0.31854	20 plus	Both	Rate	Rate	Proportion	Prevalence of Obesity (BMI >= 30)	Modeled through custom st-gpr	Rio Grande do Sul
37	4773	18	3	9363	1	1990	0.387492	0.345546	0.435357	20 plus	Male	Rate	Rate	Proportion	Prevalence of Overweight (BMI >= 25)	Modeled through custom st-gpr	Santa Catarina
37	4773	18	3	9363	1	1995	0.426324	0.388519	0.467435	20 plus	Male	Rate	Rate	Proportion	Prevalence of Overweight (BMI >= 25)	Modeled through custom st-gpr	Santa Catarina
37	4773	18	3	9363	1	2000	0.450513	0.421096	0.480639	20 plus	Male	Rate	Rate	Proportion	Prevalence of Overweight (BMI >= 25)	Modeled through custom st-gpr	Santa Catarina
37	4773	18	3	9363	1	2005	0.48589	0.463063	0.507921	20 plus	Male	Rate	Rate	Proportion	Prevalence of Overweight (BMI >= 25)	Modeled through custom st-gpr	Santa Catarina
37	4773	18	3	9363	1	2010	0.499985	0.479579	0.520752	20 plus	Male	Rate	Rate	Proportion	Prevalence of Overweight (BMI >= 25)	Modeled through custom st-gpr	Santa Catarina
37	4773	18	3	9363	1	2017	0.568008	0.534536	0.602681	20 plus	Male	Rate	Rate	Proportion	Prevalence of Overweight (BMI >= 25)	Modeled through custom st-gpr	Santa Catarina
37	4773	18	3	9363	2	1990	0.318609	0.276088	0.362237	20 plus	Female	Rate	Rate	Proportion	Prevalence of Overweight (BMI >= 25)	Modeled through custom st-gpr	Santa Catarina
37	4773	18	3	9363	2	1995	0.349509	0.311454	0.389932	20 plus	Female	Rate	Rate	Proportion	Prevalence of Overweight (BMI >= 25)	Modeled through custom st-gpr	Santa Catarina
37	4773	18	3	9363	2	2000	0.383129	0.352451	0.412349	20 plus	Female	Rate	Rate	Proportion	Prevalence of Overweight (BMI >= 25)	Modeled through custom st-gpr	Santa Catarina
37	4773	18	3	9363	2	2005	0.412298	0.392595	0.434551	20 plus	Female	Rate	Rate	Proportion	Prevalence of Overweight (BMI >= 25)	Modeled through custom st-gpr	Santa Catarina
37	4773	18	3	9363	2	2010	0.427508	0.40937	0.446284	20 plus	Female	Rate	Rate	Proportion	Prevalence of Overweight (BMI >= 25)	Modeled through custom st-gpr	Santa Catarina
37	4773	18	3	9363	2	2017	0.512755	0.48297	0.548201	20 plus	Female	Rate	Rate	Proportion	Prevalence of Overweight (BMI >= 25)	Modeled through custom st-gpr	Santa Catarina
37	4773	18	3	9363	3	1990	0.352814	0.322131	0.384542	20 plus	Both	Rate	Rate	Proportion	Prevalence of Overweight (BMI >= 25)	Modeled through custom st-gpr	Santa Catarina
37	4773	18	3	9363	3	1995	0.38741	0.360243	0.416706	20 plus	Both	Rate	Rate	Proportion	Prevalence of Overweight (BMI >= 25)	Modeled through custom st-gpr	Santa Catarina
37	4773	18	3	9363	3	2000	0.416318	0.394697	0.437139	20 plus	Both	Rate	Rate	Proportion	Prevalence of Overweight (BMI >= 25)	Modeled through custom st-gpr	Santa Catarina
37	4773	18	3	9363	3	2005	0.448537	0.432774	0.463828	20 plus	Both	Rate	Rate	Proportion	Prevalence of Overweight (BMI >= 25)	Modeled through custom st-gpr	Santa Catarina
37	4773	18	3	9363	3	2010	0.463129	0.449568	0.476439	20 plus	Both	Rate	Rate	Proportion	Prevalence of Overweight (BMI >= 25)	Modeled through custom st-gpr	Santa Catarina
37	4773	18	3	9363	3	2017	0.539842	0.51685	0.56329	20 plus	Both	Rate	Rate	Proportion	Prevalence of Overweight (BMI >= 25)	Modeled through custom st-gpr	Santa Catarina
37	4773	18	3	9364	1	1990	0.0724653	0.0585326	0.0880023	20 plus	Male	Rate	Rate	Proportion	Prevalence of Obesity (BMI >= 30)	Modeled through custom st-gpr	Santa Catarina
37	4773	18	3	9364	1	1995	0.0881087	0.0739192	0.104719	20 plus	Male	Rate	Rate	Proportion	Prevalence of Obesity (BMI >= 30)	Modeled through custom st-gpr	Santa Catarina
37	4773	18	3	9364	1	2000	0.120471	0.104865	0.136899	20 plus	Male	Rate	Rate	Proportion	Prevalence of Obesity (BMI >= 30)	Modeled through custom st-gpr	Santa Catarina
37	4773	18	3	9364	1	2005	0.158629	0.142976	0.173974	20 plus	Male	Rate	Rate	Proportion	Prevalence of Obesity (BMI >= 30)	Modeled through custom st-gpr	Santa Catarina
37	4773	18	3	9364	1	2010	0.203454	0.186797	0.220167	20 plus	Male	Rate	Rate	Proportion	Prevalence of Obesity (BMI >= 30)	Modeled through custom st-gpr	Santa Catarina
37	4773	18	3	9364	1	2017	0.258776	0.232093	0.28551	20 plus	Male	Rate	Rate	Proportion	Prevalence of Obesity (BMI >= 30)	Modeled through custom st-gpr	Santa Catarina
37	4773	18	3	9364	2	1990	0.10207	0.0847614	0.120364	20 plus	Female	Rate	Rate	Proportion	Prevalence of Obesity (BMI >= 30)	Modeled through custom st-gpr	Santa Catarina
37	4773	18	3	9364	2	1995	0.120867	0.103737	0.13812	20 plus	Female	Rate	Rate	Proportion	Prevalence of Obesity (BMI >= 30)	Modeled through custom st-gpr	Santa Catarina
37	4773	18	3	9364	2	2000	0.155406	0.138244	0.17191	20 plus	Female	Rate	Rate	Proportion	Prevalence of Obesity (BMI >= 30)	Modeled through custom st-gpr	Santa Catarina
37	4773	18	3	9364	2	2005	0.187152	0.172974	0.202303	20 plus	Female	Rate	Rate	Proportion	Prevalence of Obesity (BMI >= 30)	Modeled through custom st-gpr	Santa Catarina
37	4773	18	3	9364	2	2010	0.225588	0.210669	0.240949	20 plus	Female	Rate	Rate	Proportion	Prevalence of Obesity (BMI >= 30)	Modeled through custom st-gpr	Santa Catarina
37	4773	18	3	9364	2	2017	0.289801	0.264363	0.317717	20 plus	Female	Rate	Rate	Proportion	Prevalence of Obesity (BMI >= 30)	Modeled through custom st-gpr	Santa Catarina
37	4773	18	3	9364	3	1990	0.0873693	0.0765713	0.0990477	20 plus	Both	Rate	Rate	Proportion	Prevalence of Obesity (BMI >= 30)	Modeled through custom st-gpr	Santa Catarina
37	4773	18	3	9364	3	1995	0.104704	0.0930633	0.116363	20 plus	Both	Rate	Rate	Proportion	Prevalence of Obesity (BMI >= 30)	Modeled through custom st-gpr	Santa Catarina
37	4773	18	3	9364	3	2000	0.138199	0.126391	0.150299	20 plus	Both	Rate	Rate	Proportion	Prevalence of Obesity (BMI >= 30)	Modeled through custom st-gpr	Santa Catarina
37	4773	18	3	9364	3	2005	0.173106	0.162706	0.184337	20 plus	Both	Rate	Rate	Proportion	Prevalence of Obesity (BMI >= 30)	Modeled through custom st-gpr	Santa Catarina
37	4773	18	3	9364	3	2010	0.21471	0.203776	0.226432	20 plus	Both	Rate	Rate	Proportion	Prevalence of Obesity (BMI >= 30)	Modeled through custom st-gpr	Santa Catarina
37	4773	18	3	9364	3	2017	0.274591	0.2559	0.294693	20 plus	Both	Rate	Rate	Proportion	Prevalence of Obesity (BMI >= 30)	Modeled through custom st-gpr	Santa Catarina
37	4774	18	3	9363	1	1990	0.2963	0.260636	0.336922	20 plus	Male	Rate	Rate	Proportion	Prevalence of Overweight (BMI >= 25)	Modeled through custom st-gpr	Sergipe
37	4774	18	3	9363	1	1995	0.33965	0.305569	0.379505	20 plus	Male	Rate	Rate	Proportion	Prevalence of Overweight (BMI >= 25)	Modeled through custom st-gpr	Sergipe
37	4774	18	3	9363	1	2000	0.377183	0.347112	0.407744	20 plus	Male	Rate	Rate	Proportion	Prevalence of Overweight (BMI >= 25)	Modeled through custom st-gpr	Sergipe
37	4774	18	3	9363	1	2005	0.424099	0.400878	0.448426	20 plus	Male	Rate	Rate	Proportion	Prevalence of Overweight (BMI >= 25)	Modeled through custom st-gpr	Sergipe
37	4774	18	3	9363	1	2010	0.45432	0.432914	0.476602	20 plus	Male	Rate	Rate	Proportion	Prevalence of Overweight (BMI >= 25)	Modeled through custom st-gpr	Sergipe
37	4774	18	3	9363	1	2017	0.527658	0.493208	0.563972	20 plus	Male	Rate	Rate	Proportion	Prevalence of Overweight (BMI >= 25)	Modeled through custom st-gpr	Sergipe
37	4774	18	3	9363	2	1990	0.280474	0.243241	0.321385	20 plus	Female	Rate	Rate	Proportion	Prevalence of Overweight (BMI >= 25)	Modeled through custom st-gpr	Sergipe
37	4774	18	3	9363	2	1995	0.322879	0.287273	0.362192	20 plus	Female	Rate	Rate	Proportion	Prevalence of Overweight (BMI >= 25)	Modeled through custom st-gpr	Sergipe
37	4774	18	3	9363	2	2000	0.379128	0.349883	0.412322	20 plus	Female	Rate	Rate	Proportion	Prevalence of Overweight (BMI >= 25)	Modeled through custom st-gpr	Sergipe
37	4774	18	3	9363	2	2005	0.427123	0.405411	0.450148	20 plus	Female	Rate	Rate	Proportion	Prevalence of Overweight (BMI >= 25)	Modeled through custom st-gpr	Sergipe
37	4774	18	3	9363	2	2010	0.444816	0.423077	0.464015	20 plus	Female	Rate	Rate	Proportion	Prevalence of Overweight (BMI >= 25)	Modeled through custom st-gpr	Sergipe
37	4774	18	3	9363	2	2017	0.507327	0.473294	0.542707	20 plus	Female	Rate	Rate	Proportion	Prevalence of Overweight (BMI >= 25)	Modeled through custom st-gpr	Sergipe
37	4774	18	3	9363	3	1990	0.288061	0.26217	0.317164	20 plus	Both	Rate	Rate	Proportion	Prevalence of Overweight (BMI >= 25)	Modeled through custom st-gpr	Sergipe
37	4774	18	3	9363	3	1995	0.330904	0.306197	0.358751	20 plus	Both	Rate	Rate	Proportion	Prevalence of Overweight (BMI >= 25)	Modeled through custom st-gpr	Sergipe
37	4774	18	3	9363	3	2000	0.378197	0.358268	0.400474	20 plus	Both	Rate	Rate	Proportion	Prevalence of Overweight (BMI >= 25)	Modeled through custom st-gpr	Sergipe
37	4774	18	3	9363	3	2005	0.425677	0.410154	0.442148	20 plus	Both	Rate	Rate	Proportion	Prevalence of Overweight (BMI >= 25)	Modeled through custom st-gpr	Sergipe
37	4774	18	3	9363	3	2010	0.449331	0.434582	0.464139	20 plus	Both	Rate	Rate	Proportion	Prevalence of Overweight (BMI >= 25)	Modeled through custom st-gpr	Sergipe
37	4774	18	3	9363	3	2017	0.516887	0.493151	0.542135	20 plus	Both	Rate	Rate	Proportion	Prevalence of Overweight (BMI >= 25)	Modeled through custom st-gpr	Sergipe
37	4774	18	3	9364	1	1990	0.0543774	0.0443378	0.0655922	20 plus	Male	Rate	Rate	Proportion	Prevalence of Obesity (BMI >= 30)	Modeled through custom st-gpr	Sergipe
37	4774	18	3	9364	1	1995	0.0717328	0.0599002	0.0861244	20 plus	Male	Rate	Rate	Proportion	Prevalence of Obesity (BMI >= 30)	Modeled through custom st-gpr	Sergipe
37	4774	18	3	9364	1	2000	0.105928	0.0921831	0.122469	20 plus	Male	Rate	Rate	Proportion	Prevalence of Obesity (BMI >= 30)	Modeled through custom st-gpr	Sergipe
37	4774	18	3	9364	1	2005	0.148403	0.133753	0.164164	20 plus	Male	Rate	Rate	Proportion	Prevalence of Obesity (BMI >= 30)	Modeled through custom st-gpr	Sergipe
37	4774	18	3	9364	1	2010	0.192177	0.175616	0.208585	20 plus	Male	Rate	Rate	Proportion	Prevalence of Obesity (BMI >= 30)	Modeled through custom st-gpr	Sergipe
37	4774	18	3	9364	1	2017	0.241721	0.217217	0.269187	20 plus	Male	Rate	Rate	Proportion	Prevalence of Obesity (BMI >= 30)	Modeled through custom st-gpr	Sergipe
37	4774	18	3	9364	2	1990	0.0830607	0.0676462	0.0988628	20 plus	Female	Rate	Rate	Proportion	Prevalence of Obesity (BMI >= 30)	Modeled through custom st-gpr	Sergipe
37	4774	18	3	9364	2	1995	0.106089	0.0904663	0.124213	20 plus	Female	Rate	Rate	Proportion	Prevalence of Obesity (BMI >= 30)	Modeled through custom st-gpr	Sergipe
37	4774	18	3	9364	2	2000	0.149779	0.134169	0.167538	20 plus	Female	Rate	Rate	Proportion	Prevalence of Obesity (BMI >= 30)	Modeled through custom st-gpr	Sergipe
37	4774	18	3	9364	2	2005	0.191998	0.177415	0.208455	20 plus	Female	Rate	Rate	Proportion	Prevalence of Obesity (BMI >= 30)	Modeled through custom st-gpr	Sergipe
37	4774	18	3	9364	2	2010	0.232281	0.21611	0.250383	20 plus	Female	Rate	Rate	Proportion	Prevalence of Obesity (BMI >= 30)	Modeled through custom st-gpr	Sergipe
37	4774	18	3	9364	2	2017	0.283255	0.257135	0.311315	20 plus	Female	Rate	Rate	Proportion	Prevalence of Obesity (BMI >= 30)	Modeled through custom st-gpr	Sergipe
37	4774	18	3	9364	3	1990	0.0693107	0.0601208	0.0793018	20 plus	Both	Rate	Rate	Proportion	Prevalence of Obesity (BMI >= 30)	Modeled through custom st-gpr	Sergipe
37	4774	18	3	9364	3	1995	0.0896485	0.0796367	0.100204	20 plus	Both	Rate	Rate	Proportion	Prevalence of Obesity (BMI >= 30)	Modeled through custom st-gpr	Sergipe
37	4774	18	3	9364	3	2000	0.128791	0.118221	0.140106	20 plus	Both	Rate	Rate	Proportion	Prevalence of Obesity (BMI >= 30)	Modeled through custom st-gpr	Sergipe
37	4774	18	3	9364	3	2005	0.171152	0.160201	0.181948	20 plus	Both	Rate	Rate	Proportion	Prevalence of Obesity (BMI >= 30)	Modeled through custom st-gpr	Sergipe
37	4774	18	3	9364	3	2010	0.21323	0.201219	0.225163	20 plus	Both	Rate	Rate	Proportion	Prevalence of Obesity (BMI >= 30)	Modeled through custom st-gpr	Sergipe
37	4774	18	3	9364	3	2017	0.263725	0.245322	0.282353	20 plus	Both	Rate	Rate	Proportion	Prevalence of Obesity (BMI >= 30)	Modeled through custom st-gpr	Sergipe
37	4775	18	3	9363	1	1990	0.403415	0.366123	0.443334	20 plus	Male	Rate	Rate	Proportion	Prevalence of Overweight (BMI >= 25)	Modeled through custom st-gpr	SÃ£o Paulo
37	4775	18	3	9363	1	1995	0.44704	0.41335	0.48161	20 plus	Male	Rate	Rate	Proportion	Prevalence of Overweight (BMI >= 25)	Modeled through custom st-gpr	SÃ£o Paulo
37	4775	18	3	9363	1	2000	0.46589	0.438409	0.494048	20 plus	Male	Rate	Rate	Proportion	Prevalence of Overweight (BMI >= 25)	Modeled through custom st-gpr	SÃ£o Paulo
37	4775	18	3	9363	1	2005	0.484436	0.46391	0.504307	20 plus	Male	Rate	Rate	Proportion	Prevalence of Overweight (BMI >= 25)	Modeled through custom st-gpr	SÃ£o Paulo
37	4775	18	3	9363	1	2010	0.497221	0.478885	0.515755	20 plus	Male	Rate	Rate	Proportion	Prevalence of Overweight (BMI >= 25)	Modeled through custom st-gpr	SÃ£o Paulo
37	4775	18	3	9363	1	2017	0.566724	0.537758	0.596015	20 plus	Male	Rate	Rate	Proportion	Prevalence of Overweight (BMI >= 25)	Modeled through custom st-gpr	SÃ£o Paulo
37	4775	18	3	9363	2	1990	0.367642	0.330365	0.407885	20 plus	Female	Rate	Rate	Proportion	Prevalence of Overweight (BMI >= 25)	Modeled through custom st-gpr	SÃ£o Paulo
37	4775	18	3	9363	2	1995	0.416078	0.383133	0.451229	20 plus	Female	Rate	Rate	Proportion	Prevalence of Overweight (BMI >= 25)	Modeled through custom st-gpr	SÃ£o Paulo
37	4775	18	3	9363	2	2000	0.456281	0.431306	0.482187	20 plus	Female	Rate	Rate	Proportion	Prevalence of Overweight (BMI >= 25)	Modeled through custom st-gpr	SÃ£o Paulo
37	4775	18	3	9363	2	2005	0.47685	0.458893	0.49559	20 plus	Female	Rate	Rate	Proportion	Prevalence of Overweight (BMI >= 25)	Modeled through custom st-gpr	SÃ£o Paulo
37	4775	18	3	9363	2	2010	0.4735	0.455202	0.491475	20 plus	Female	Rate	Rate	Proportion	Prevalence of Overweight (BMI >= 25)	Modeled through custom st-gpr	SÃ£o Paulo
37	4775	18	3	9363	2	2017	0.545795	0.512444	0.576924	20 plus	Female	Rate	Rate	Proportion	Prevalence of Overweight (BMI >= 25)	Modeled through custom st-gpr	SÃ£o Paulo
37	4775	18	3	9363	3	1990	0.385148	0.358312	0.412624	20 plus	Both	Rate	Rate	Proportion	Prevalence of Overweight (BMI >= 25)	Modeled through custom st-gpr	SÃ£o Paulo
37	4775	18	3	9363	3	1995	0.431088	0.406496	0.455194	20 plus	Both	Rate	Rate	Proportion	Prevalence of Overweight (BMI >= 25)	Modeled through custom st-gpr	SÃ£o Paulo
37	4775	18	3	9363	3	2000	0.460911	0.442303	0.479519	20 plus	Both	Rate	Rate	Proportion	Prevalence of Overweight (BMI >= 25)	Modeled through custom st-gpr	SÃ£o Paulo
37	4775	18	3	9363	3	2005	0.480493	0.467233	0.493993	20 plus	Both	Rate	Rate	Proportion	Prevalence of Overweight (BMI >= 25)	Modeled through custom st-gpr	SÃ£o Paulo
37	4775	18	3	9363	3	2010	0.484861	0.472313	0.497827	20 plus	Both	Rate	Rate	Proportion	Prevalence of Overweight (BMI >= 25)	Modeled through custom st-gpr	SÃ£o Paulo
37	4775	18	3	9363	3	2017	0.555795	0.534021	0.577886	20 plus	Both	Rate	Rate	Proportion	Prevalence of Overweight (BMI >= 25)	Modeled through custom st-gpr	SÃ£o Paulo
37	4775	18	3	9364	1	1990	0.0806309	0.0681691	0.0958035	20 plus	Male	Rate	Rate	Proportion	Prevalence of Obesity (BMI >= 30)	Modeled through custom st-gpr	SÃ£o Paulo
37	4775	18	3	9364	1	1995	0.0994484	0.0853596	0.116314	20 plus	Male	Rate	Rate	Proportion	Prevalence of Obesity (BMI >= 30)	Modeled through custom st-gpr	SÃ£o Paulo
37	4775	18	3	9364	1	2000	0.13765	0.123357	0.153918	20 plus	Male	Rate	Rate	Proportion	Prevalence of Obesity (BMI >= 30)	Modeled through custom st-gpr	SÃ£o Paulo
37	4775	18	3	9364	1	2005	0.175365	0.161535	0.189545	20 plus	Male	Rate	Rate	Proportion	Prevalence of Obesity (BMI >= 30)	Modeled through custom st-gpr	SÃ£o Paulo
37	4775	18	3	9364	1	2010	0.224488	0.209483	0.240711	20 plus	Male	Rate	Rate	Proportion	Prevalence of Obesity (BMI >= 30)	Modeled through custom st-gpr	SÃ£o Paulo
37	4775	18	3	9364	1	2017	0.281875	0.255821	0.308292	20 plus	Male	Rate	Rate	Proportion	Prevalence of Obesity (BMI >= 30)	Modeled through custom st-gpr	SÃ£o Paulo
37	4775	18	3	9364	2	1990	0.119327	0.102532	0.137035	20 plus	Female	Rate	Rate	Proportion	Prevalence of Obesity (BMI >= 30)	Modeled through custom st-gpr	SÃ£o Paulo
37	4775	18	3	9364	2	1995	0.146484	0.130013	0.163728	20 plus	Female	Rate	Rate	Proportion	Prevalence of Obesity (BMI >= 30)	Modeled through custom st-gpr	SÃ£o Paulo
37	4775	18	3	9364	2	2000	0.189051	0.172734	0.20565	20 plus	Female	Rate	Rate	Proportion	Prevalence of Obesity (BMI >= 30)	Modeled through custom st-gpr	SÃ£o Paulo
37	4775	18	3	9364	2	2005	0.219858	0.205714	0.235732	20 plus	Female	Rate	Rate	Proportion	Prevalence of Obesity (BMI >= 30)	Modeled through custom st-gpr	SÃ£o Paulo
37	4775	18	3	9364	2	2010	0.260494	0.245434	0.278381	20 plus	Female	Rate	Rate	Proportion	Prevalence of Obesity (BMI >= 30)	Modeled through custom st-gpr	SÃ£o Paulo
37	4775	18	3	9364	2	2017	0.327027	0.301052	0.353919	20 plus	Female	Rate	Rate	Proportion	Prevalence of Obesity (BMI >= 30)	Modeled through custom st-gpr	SÃ£o Paulo
37	4775	18	3	9364	3	1990	0.10039	0.0892758	0.112053	20 plus	Both	Rate	Rate	Proportion	Prevalence of Obesity (BMI >= 30)	Modeled through custom st-gpr	SÃ£o Paulo
37	4775	18	3	9364	3	1995	0.123681	0.112543	0.135493	20 plus	Both	Rate	Rate	Proportion	Prevalence of Obesity (BMI >= 30)	Modeled through custom st-gpr	SÃ£o Paulo
37	4775	18	3	9364	3	2000	0.164286	0.153537	0.17593	20 plus	Both	Rate	Rate	Proportion	Prevalence of Obesity (BMI >= 30)	Modeled through custom st-gpr	SÃ£o Paulo
37	4775	18	3	9364	3	2005	0.198491	0.188785	0.208384	20 plus	Both	Rate	Rate	Proportion	Prevalence of Obesity (BMI >= 30)	Modeled through custom st-gpr	SÃ£o Paulo
37	4775	18	3	9364	3	2010	0.243249	0.232823	0.254399	20 plus	Both	Rate	Rate	Proportion	Prevalence of Obesity (BMI >= 30)	Modeled through custom st-gpr	SÃ£o Paulo
37	4775	18	3	9364	3	2017	0.305453	0.288078	0.324664	20 plus	Both	Rate	Rate	Proportion	Prevalence of Obesity (BMI >= 30)	Modeled through custom st-gpr	SÃ£o Paulo
37	4776	18	3	9363	1	1990	0.285072	0.24898	0.322121	20 plus	Male	Rate	Rate	Proportion	Prevalence of Overweight (BMI >= 25)	Modeled through custom st-gpr	Tocantins
37	4776	18	3	9363	1	1995	0.321381	0.28879	0.355466	20 plus	Male	Rate	Rate	Proportion	Prevalence of Overweight (BMI >= 25)	Modeled through custom st-gpr	Tocantins
37	4776	18	3	9363	1	2000	0.361002	0.333923	0.389168	20 plus	Male	Rate	Rate	Proportion	Prevalence of Overweight (BMI >= 25)	Modeled through custom st-gpr	Tocantins
37	4776	18	3	9363	1	2005	0.414521	0.393758	0.436845	20 plus	Male	Rate	Rate	Proportion	Prevalence of Overweight (BMI >= 25)	Modeled through custom st-gpr	Tocantins
37	4776	18	3	9363	1	2010	0.442441	0.421781	0.463316	20 plus	Male	Rate	Rate	Proportion	Prevalence of Overweight (BMI >= 25)	Modeled through custom st-gpr	Tocantins
37	4776	18	3	9363	1	2017	0.515615	0.485407	0.546054	20 plus	Male	Rate	Rate	Proportion	Prevalence of Overweight (BMI >= 25)	Modeled through custom st-gpr	Tocantins
37	4776	18	3	9363	2	1990	0.242238	0.208288	0.282094	20 plus	Female	Rate	Rate	Proportion	Prevalence of Overweight (BMI >= 25)	Modeled through custom st-gpr	Tocantins
37	4776	18	3	9363	2	1995	0.276172	0.245108	0.310011	20 plus	Female	Rate	Rate	Proportion	Prevalence of Overweight (BMI >= 25)	Modeled through custom st-gpr	Tocantins
37	4776	18	3	9363	2	2000	0.326249	0.299356	0.3554	20 plus	Female	Rate	Rate	Proportion	Prevalence of Overweight (BMI >= 25)	Modeled through custom st-gpr	Tocantins
37	4776	18	3	9363	2	2005	0.376168	0.354842	0.396648	20 plus	Female	Rate	Rate	Proportion	Prevalence of Overweight (BMI >= 25)	Modeled through custom st-gpr	Tocantins
37	4776	18	3	9363	2	2010	0.403323	0.384274	0.425334	20 plus	Female	Rate	Rate	Proportion	Prevalence of Overweight (BMI >= 25)	Modeled through custom st-gpr	Tocantins
37	4776	18	3	9363	2	2017	0.481988	0.448888	0.517896	20 plus	Female	Rate	Rate	Proportion	Prevalence of Overweight (BMI >= 25)	Modeled through custom st-gpr	Tocantins
37	4776	18	3	9363	3	1990	0.264399	0.239519	0.290506	20 plus	Both	Rate	Rate	Proportion	Prevalence of Overweight (BMI >= 25)	Modeled through custom st-gpr	Tocantins
37	4776	18	3	9363	3	1995	0.299484	0.276398	0.323201	20 plus	Both	Rate	Rate	Proportion	Prevalence of Overweight (BMI >= 25)	Modeled through custom st-gpr	Tocantins
37	4776	18	3	9363	3	2000	0.344094	0.324611	0.363803	20 plus	Both	Rate	Rate	Proportion	Prevalence of Overweight (BMI >= 25)	Modeled through custom st-gpr	Tocantins
37	4776	18	3	9363	3	2005	0.395792	0.381201	0.411587	20 plus	Both	Rate	Rate	Proportion	Prevalence of Overweight (BMI >= 25)	Modeled through custom st-gpr	Tocantins
37	4776	18	3	9363	3	2010	0.423173	0.409106	0.437936	20 plus	Both	Rate	Rate	Proportion	Prevalence of Overweight (BMI >= 25)	Modeled through custom st-gpr	Tocantins
37	4776	18	3	9363	3	2017	0.498863	0.476165	0.522065	20 plus	Both	Rate	Rate	Proportion	Prevalence of Overweight (BMI >= 25)	Modeled through custom st-gpr	Tocantins
37	4776	18	3	9364	1	1990	0.0472141	0.037671	0.0582481	20 plus	Male	Rate	Rate	Proportion	Prevalence of Obesity (BMI >= 30)	Modeled through custom st-gpr	Tocantins
37	4776	18	3	9364	1	1995	0.0595775	0.0492831	0.0714577	20 plus	Male	Rate	Rate	Proportion	Prevalence of Obesity (BMI >= 30)	Modeled through custom st-gpr	Tocantins
37	4776	18	3	9364	1	2000	0.0875771	0.0753577	0.101013	20 plus	Male	Rate	Rate	Proportion	Prevalence of Obesity (BMI >= 30)	Modeled through custom st-gpr	Tocantins
37	4776	18	3	9364	1	2005	0.125245	0.112661	0.137902	20 plus	Male	Rate	Rate	Proportion	Prevalence of Obesity (BMI >= 30)	Modeled through custom st-gpr	Tocantins
37	4776	18	3	9364	1	2010	0.160684	0.146411	0.174998	20 plus	Male	Rate	Rate	Proportion	Prevalence of Obesity (BMI >= 30)	Modeled through custom st-gpr	Tocantins
37	4776	18	3	9364	1	2017	0.204182	0.180899	0.227778	20 plus	Male	Rate	Rate	Proportion	Prevalence of Obesity (BMI >= 30)	Modeled through custom st-gpr	Tocantins
37	4776	18	3	9364	2	1990	0.0658027	0.053967	0.0795456	20 plus	Female	Rate	Rate	Proportion	Prevalence of Obesity (BMI >= 30)	Modeled through custom st-gpr	Tocantins
37	4776	18	3	9364	2	1995	0.0823243	0.0696637	0.0961138	20 plus	Female	Rate	Rate	Proportion	Prevalence of Obesity (BMI >= 30)	Modeled through custom st-gpr	Tocantins
37	4776	18	3	9364	2	2000	0.11758	0.103147	0.133612	20 plus	Female	Rate	Rate	Proportion	Prevalence of Obesity (BMI >= 30)	Modeled through custom st-gpr	Tocantins
37	4776	18	3	9364	2	2005	0.156691	0.142764	0.172103	20 plus	Female	Rate	Rate	Proportion	Prevalence of Obesity (BMI >= 30)	Modeled through custom st-gpr	Tocantins
37	4776	18	3	9364	2	2010	0.199024	0.183722	0.21505	20 plus	Female	Rate	Rate	Proportion	Prevalence of Obesity (BMI >= 30)	Modeled through custom st-gpr	Tocantins
37	4776	18	3	9364	2	2017	0.260394	0.235521	0.28792	20 plus	Female	Rate	Rate	Proportion	Prevalence of Obesity (BMI >= 30)	Modeled through custom st-gpr	Tocantins
37	4776	18	3	9364	3	1990	0.0561856	0.0479849	0.065029	20 plus	Both	Rate	Rate	Proportion	Prevalence of Obesity (BMI >= 30)	Modeled through custom st-gpr	Tocantins
37	4776	18	3	9364	3	1995	0.070595	0.0620774	0.0794063	20 plus	Both	Rate	Rate	Proportion	Prevalence of Obesity (BMI >= 30)	Modeled through custom st-gpr	Tocantins
37	4776	18	3	9364	3	2000	0.102174	0.0924174	0.112507	20 plus	Both	Rate	Rate	Proportion	Prevalence of Obesity (BMI >= 30)	Modeled through custom st-gpr	Tocantins
37	4776	18	3	9364	3	2005	0.1406	0.131228	0.150655	20 plus	Both	Rate	Rate	Proportion	Prevalence of Obesity (BMI >= 30)	Modeled through custom st-gpr	Tocantins
37	4776	18	3	9364	3	2010	0.17957	0.168832	0.190351	20 plus	Both	Rate	Rate	Proportion	Prevalence of Obesity (BMI >= 30)	Modeled through custom st-gpr	Tocantins
37	4776	18	3	9364	3	2017	0.232186	0.215934	0.250365	20 plus	Both	Rate	Rate	Proportion	Prevalence of Obesity (BMI >= 30)	Modeled through custom st-gpr	Tocantins
38	135	18	3	9363	1	1990	0.367789	0.344623	0.390171	20 plus, age standardized	Male	Rate	Rate	Proportion	Prevalence of Overweight (BMI >= 25)	Modeled through custom st-gpr	Brazil
38	135	18	3	9363	1	1995	0.405077	0.386675	0.422971	20 plus, age standardized	Male	Rate	Rate	Proportion	Prevalence of Overweight (BMI >= 25)	Modeled through custom st-gpr	Brazil
38	135	18	3	9363	1	2000	0.426044	0.411952	0.439851	20 plus, age standardized	Male	Rate	Rate	Proportion	Prevalence of Overweight (BMI >= 25)	Modeled through custom st-gpr	Brazil
38	135	18	3	9363	1	2005	0.464764	0.452281	0.477039	20 plus, age standardized	Male	Rate	Rate	Proportion	Prevalence of Overweight (BMI >= 25)	Modeled through custom st-gpr	Brazil
38	135	18	3	9363	1	2010	0.480277	0.466666	0.494384	20 plus, age standardized	Male	Rate	Rate	Proportion	Prevalence of Overweight (BMI >= 25)	Modeled through custom st-gpr	Brazil
38	135	18	3	9363	1	2017	0.542771	0.519866	0.565625	20 plus, age standardized	Male	Rate	Rate	Proportion	Prevalence of Overweight (BMI >= 25)	Modeled through custom st-gpr	Brazil
38	135	18	3	9363	2	1990	0.35506	0.330253	0.381123	20 plus, age standardized	Female	Rate	Rate	Proportion	Prevalence of Overweight (BMI >= 25)	Modeled through custom st-gpr	Brazil
38	135	18	3	9363	2	1995	0.396418	0.376847	0.417696	20 plus, age standardized	Female	Rate	Rate	Proportion	Prevalence of Overweight (BMI >= 25)	Modeled through custom st-gpr	Brazil
38	135	18	3	9363	2	2000	0.43525	0.420897	0.450139	20 plus, age standardized	Female	Rate	Rate	Proportion	Prevalence of Overweight (BMI >= 25)	Modeled through custom st-gpr	Brazil
38	135	18	3	9363	2	2005	0.464124	0.451977	0.476818	20 plus, age standardized	Female	Rate	Rate	Proportion	Prevalence of Overweight (BMI >= 25)	Modeled through custom st-gpr	Brazil
38	135	18	3	9363	2	2010	0.465068	0.450711	0.47985	20 plus, age standardized	Female	Rate	Rate	Proportion	Prevalence of Overweight (BMI >= 25)	Modeled through custom st-gpr	Brazil
38	135	18	3	9363	2	2017	0.524095	0.497636	0.549613	20 plus, age standardized	Female	Rate	Rate	Proportion	Prevalence of Overweight (BMI >= 25)	Modeled through custom st-gpr	Brazil
38	135	18	3	9363	3	1990	0.361658	0.344553	0.379369	20 plus, age standardized	Both	Rate	Rate	Proportion	Prevalence of Overweight (BMI >= 25)	Modeled through custom st-gpr	Brazil
38	135	18	3	9363	3	1995	0.401094	0.387297	0.415405	20 plus, age standardized	Both	Rate	Rate	Proportion	Prevalence of Overweight (BMI >= 25)	Modeled through custom st-gpr	Brazil
38	135	18	3	9363	3	2000	0.431425	0.4209	0.442165	20 plus, age standardized	Both	Rate	Rate	Proportion	Prevalence of Overweight (BMI >= 25)	Modeled through custom st-gpr	Brazil
38	135	18	3	9363	3	2005	0.46517	0.456075	0.47408	20 plus, age standardized	Both	Rate	Rate	Proportion	Prevalence of Overweight (BMI >= 25)	Modeled through custom st-gpr	Brazil
38	135	18	3	9363	3	2010	0.473174	0.463309	0.483201	20 plus, age standardized	Both	Rate	Rate	Proportion	Prevalence of Overweight (BMI >= 25)	Modeled through custom st-gpr	Brazil
38	135	18	3	9363	3	2017	0.533874	0.517037	0.552542	20 plus, age standardized	Both	Rate	Rate	Proportion	Prevalence of Overweight (BMI >= 25)	Modeled through custom st-gpr	Brazil
38	135	18	3	9364	1	1990	0.0714842	0.0632302	0.080513	20 plus, age standardized	Male	Rate	Rate	Proportion	Prevalence of Obesity (BMI >= 30)	Modeled through custom st-gpr	Brazil
38	135	18	3	9364	1	1995	0.0875266	0.0790148	0.0975055	20 plus, age standardized	Male	Rate	Rate	Proportion	Prevalence of Obesity (BMI >= 30)	Modeled through custom st-gpr	Brazil
38	135	18	3	9364	1	2000	0.119998	0.111295	0.129613	20 plus, age standardized	Male	Rate	Rate	Proportion	Prevalence of Obesity (BMI >= 30)	Modeled through custom st-gpr	Brazil
38	135	18	3	9364	1	2005	0.159997	0.150896	0.170082	20 plus, age standardized	Male	Rate	Rate	Proportion	Prevalence of Obesity (BMI >= 30)	Modeled through custom st-gpr	Brazil
38	135	18	3	9364	1	2010	0.199411	0.189431	0.210588	20 plus, age standardized	Male	Rate	Rate	Proportion	Prevalence of Obesity (BMI >= 30)	Modeled through custom st-gpr	Brazil
38	135	18	3	9364	1	2017	0.245989	0.227714	0.264966	20 plus, age standardized	Male	Rate	Rate	Proportion	Prevalence of Obesity (BMI >= 30)	Modeled through custom st-gpr	Brazil
38	135	18	3	9364	2	1990	0.112304	0.10074	0.124258	20 plus, age standardized	Female	Rate	Rate	Proportion	Prevalence of Obesity (BMI >= 30)	Modeled through custom st-gpr	Brazil
38	135	18	3	9364	2	1995	0.13568	0.125017	0.146682	20 plus, age standardized	Female	Rate	Rate	Proportion	Prevalence of Obesity (BMI >= 30)	Modeled through custom st-gpr	Brazil
38	135	18	3	9364	2	2000	0.173528	0.163608	0.183928	20 plus, age standardized	Female	Rate	Rate	Proportion	Prevalence of Obesity (BMI >= 30)	Modeled through custom st-gpr	Brazil
38	135	18	3	9364	2	2005	0.20811	0.198455	0.217547	20 plus, age standardized	Female	Rate	Rate	Proportion	Prevalence of Obesity (BMI >= 30)	Modeled through custom st-gpr	Brazil
38	135	18	3	9364	2	2010	0.24642	0.234886	0.258018	20 plus, age standardized	Female	Rate	Rate	Proportion	Prevalence of Obesity (BMI >= 30)	Modeled through custom st-gpr	Brazil
38	135	18	3	9364	2	2017	0.298386	0.278514	0.31777	20 plus, age standardized	Female	Rate	Rate	Proportion	Prevalence of Obesity (BMI >= 30)	Modeled through custom st-gpr	Brazil
38	135	18	3	9364	3	1990	0.0927131	0.0854207	0.1003	20 plus, age standardized	Both	Rate	Rate	Proportion	Prevalence of Obesity (BMI >= 30)	Modeled through custom st-gpr	Brazil
38	135	18	3	9364	3	1995	0.112717	0.105521	0.120049	20 plus, age standardized	Both	Rate	Rate	Proportion	Prevalence of Obesity (BMI >= 30)	Modeled through custom st-gpr	Brazil
38	135	18	3	9364	3	2000	0.148078	0.141025	0.154843	20 plus, age standardized	Both	Rate	Rate	Proportion	Prevalence of Obesity (BMI >= 30)	Modeled through custom st-gpr	Brazil
38	135	18	3	9364	3	2005	0.185459	0.178814	0.192141	20 plus, age standardized	Both	Rate	Rate	Proportion	Prevalence of Obesity (BMI >= 30)	Modeled through custom st-gpr	Brazil
38	135	18	3	9364	3	2010	0.224571	0.217202	0.232396	20 plus, age standardized	Both	Rate	Rate	Proportion	Prevalence of Obesity (BMI >= 30)	Modeled through custom st-gpr	Brazil
38	135	18	3	9364	3	2017	0.274132	0.260653	0.287933	20 plus, age standardized	Both	Rate	Rate	Proportion	Prevalence of Obesity (BMI >= 30)	Modeled through custom st-gpr	Brazil
38	4750	18	3	9363	1	1990	0.314601	0.278343	0.351836	20 plus, age standardized	Male	Rate	Rate	Proportion	Prevalence of Overweight (BMI >= 25)	Modeled through custom st-gpr	Acre
38	4750	18	3	9363	1	1995	0.36382	0.328237	0.39832	20 plus, age standardized	Male	Rate	Rate	Proportion	Prevalence of Overweight (BMI >= 25)	Modeled through custom st-gpr	Acre
38	4750	18	3	9363	1	2000	0.41736	0.389505	0.448492	20 plus, age standardized	Male	Rate	Rate	Proportion	Prevalence of Overweight (BMI >= 25)	Modeled through custom st-gpr	Acre
38	4750	18	3	9363	1	2005	0.475098	0.452297	0.498096	20 plus, age standardized	Male	Rate	Rate	Proportion	Prevalence of Overweight (BMI >= 25)	Modeled through custom st-gpr	Acre
38	4750	18	3	9363	1	2010	0.493068	0.472359	0.51356	20 plus, age standardized	Male	Rate	Rate	Proportion	Prevalence of Overweight (BMI >= 25)	Modeled through custom st-gpr	Acre
38	4750	18	3	9363	1	2017	0.556096	0.524154	0.588289	20 plus, age standardized	Male	Rate	Rate	Proportion	Prevalence of Overweight (BMI >= 25)	Modeled through custom st-gpr	Acre
38	4750	18	3	9363	2	1990	0.320219	0.280077	0.36686	20 plus, age standardized	Female	Rate	Rate	Proportion	Prevalence of Overweight (BMI >= 25)	Modeled through custom st-gpr	Acre
38	4750	18	3	9363	2	1995	0.37894	0.34224	0.418974	20 plus, age standardized	Female	Rate	Rate	Proportion	Prevalence of Overweight (BMI >= 25)	Modeled through custom st-gpr	Acre
38	4750	18	3	9363	2	2000	0.459507	0.427452	0.49191	20 plus, age standardized	Female	Rate	Rate	Proportion	Prevalence of Overweight (BMI >= 25)	Modeled through custom st-gpr	Acre
38	4750	18	3	9363	2	2005	0.519614	0.497729	0.542934	20 plus, age standardized	Female	Rate	Rate	Proportion	Prevalence of Overweight (BMI >= 25)	Modeled through custom st-gpr	Acre
38	4750	18	3	9363	2	2010	0.512746	0.490693	0.534324	20 plus, age standardized	Female	Rate	Rate	Proportion	Prevalence of Overweight (BMI >= 25)	Modeled through custom st-gpr	Acre
38	4750	18	3	9363	2	2017	0.557756	0.521321	0.595207	20 plus, age standardized	Female	Rate	Rate	Proportion	Prevalence of Overweight (BMI >= 25)	Modeled through custom st-gpr	Acre
38	4750	18	3	9363	3	1990	0.316546	0.289501	0.347373	20 plus, age standardized	Both	Rate	Rate	Proportion	Prevalence of Overweight (BMI >= 25)	Modeled through custom st-gpr	Acre
38	4750	18	3	9363	3	1995	0.370609	0.345503	0.398119	20 plus, age standardized	Both	Rate	Rate	Proportion	Prevalence of Overweight (BMI >= 25)	Modeled through custom st-gpr	Acre
38	4750	18	3	9363	3	2000	0.437749	0.415424	0.459984	20 plus, age standardized	Both	Rate	Rate	Proportion	Prevalence of Overweight (BMI >= 25)	Modeled through custom st-gpr	Acre
38	4750	18	3	9363	3	2005	0.497084	0.480658	0.512862	20 plus, age standardized	Both	Rate	Rate	Proportion	Prevalence of Overweight (BMI >= 25)	Modeled through custom st-gpr	Acre
38	4750	18	3	9363	3	2010	0.502797	0.488496	0.517789	20 plus, age standardized	Both	Rate	Rate	Proportion	Prevalence of Overweight (BMI >= 25)	Modeled through custom st-gpr	Acre
38	4750	18	3	9363	3	2017	0.557059	0.532224	0.58345	20 plus, age standardized	Both	Rate	Rate	Proportion	Prevalence of Overweight (BMI >= 25)	Modeled through custom st-gpr	Acre
38	4750	18	3	9364	1	1990	0.0566504	0.0462094	0.068543	20 plus, age standardized	Male	Rate	Rate	Proportion	Prevalence of Obesity (BMI >= 30)	Modeled through custom st-gpr	Acre
38	4750	18	3	9364	1	1995	0.0749549	0.0638271	0.0880827	20 plus, age standardized	Male	Rate	Rate	Proportion	Prevalence of Obesity (BMI >= 30)	Modeled through custom st-gpr	Acre
38	4750	18	3	9364	1	2000	0.115015	0.10229	0.129973	20 plus, age standardized	Male	Rate	Rate	Proportion	Prevalence of Obesity (BMI >= 30)	Modeled through custom st-gpr	Acre
38	4750	18	3	9364	1	2005	0.163009	0.148488	0.178798	20 plus, age standardized	Male	Rate	Rate	Proportion	Prevalence of Obesity (BMI >= 30)	Modeled through custom st-gpr	Acre
38	4750	18	3	9364	1	2010	0.200903	0.184225	0.216423	20 plus, age standardized	Male	Rate	Rate	Proportion	Prevalence of Obesity (BMI >= 30)	Modeled through custom st-gpr	Acre
38	4750	18	3	9364	1	2017	0.248226	0.224304	0.275257	20 plus, age standardized	Male	Rate	Rate	Proportion	Prevalence of Obesity (BMI >= 30)	Modeled through custom st-gpr	Acre
38	4750	18	3	9364	2	1990	0.0908517	0.0761128	0.108009	20 plus, age standardized	Female	Rate	Rate	Proportion	Prevalence of Obesity (BMI >= 30)	Modeled through custom st-gpr	Acre
38	4750	18	3	9364	2	1995	0.119106	0.102546	0.13694	20 plus, age standardized	Female	Rate	Rate	Proportion	Prevalence of Obesity (BMI >= 30)	Modeled through custom st-gpr	Acre
38	4750	18	3	9364	2	2000	0.175608	0.157517	0.194689	20 plus, age standardized	Female	Rate	Rate	Proportion	Prevalence of Obesity (BMI >= 30)	Modeled through custom st-gpr	Acre
38	4750	18	3	9364	2	2005	0.228485	0.211043	0.246153	20 plus, age standardized	Female	Rate	Rate	Proportion	Prevalence of Obesity (BMI >= 30)	Modeled through custom st-gpr	Acre
38	4750	18	3	9364	2	2010	0.268602	0.248275	0.287413	20 plus, age standardized	Female	Rate	Rate	Proportion	Prevalence of Obesity (BMI >= 30)	Modeled through custom st-gpr	Acre
38	4750	18	3	9364	2	2017	0.319711	0.289192	0.349946	20 plus, age standardized	Female	Rate	Rate	Proportion	Prevalence of Obesity (BMI >= 30)	Modeled through custom st-gpr	Acre
38	4750	18	3	9364	3	1990	0.0727549	0.0637845	0.0828104	20 plus, age standardized	Both	Rate	Rate	Proportion	Prevalence of Obesity (BMI >= 30)	Modeled through custom st-gpr	Acre
38	4750	18	3	9364	3	1995	0.0961917	0.0855809	0.106562	20 plus, age standardized	Both	Rate	Rate	Proportion	Prevalence of Obesity (BMI >= 30)	Modeled through custom st-gpr	Acre
38	4750	18	3	9364	3	2000	0.144675	0.132525	0.157223	20 plus, age standardized	Both	Rate	Rate	Proportion	Prevalence of Obesity (BMI >= 30)	Modeled through custom st-gpr	Acre
38	4750	18	3	9364	3	2005	0.195394	0.183977	0.20748	20 plus, age standardized	Both	Rate	Rate	Proportion	Prevalence of Obesity (BMI >= 30)	Modeled through custom st-gpr	Acre
38	4750	18	3	9364	3	2010	0.234632	0.221256	0.246605	20 plus, age standardized	Both	Rate	Rate	Proportion	Prevalence of Obesity (BMI >= 30)	Modeled through custom st-gpr	Acre
38	4750	18	3	9364	3	2017	0.284562	0.264823	0.305115	20 plus, age standardized	Both	Rate	Rate	Proportion	Prevalence of Obesity (BMI >= 30)	Modeled through custom st-gpr	Acre
38	4751	18	3	9363	1	1990	0.279885	0.248971	0.313481	20 plus, age standardized	Male	Rate	Rate	Proportion	Prevalence of Overweight (BMI >= 25)	Modeled through custom st-gpr	Alagoas
38	4751	18	3	9363	1	1995	0.320719	0.28957	0.352917	20 plus, age standardized	Male	Rate	Rate	Proportion	Prevalence of Overweight (BMI >= 25)	Modeled through custom st-gpr	Alagoas
38	4751	18	3	9363	1	2000	0.369598	0.341693	0.395939	20 plus, age standardized	Male	Rate	Rate	Proportion	Prevalence of Overweight (BMI >= 25)	Modeled through custom st-gpr	Alagoas
38	4751	18	3	9363	1	2005	0.428592	0.406972	0.450103	20 plus, age standardized	Male	Rate	Rate	Proportion	Prevalence of Overweight (BMI >= 25)	Modeled through custom st-gpr	Alagoas
38	4751	18	3	9363	1	2010	0.455569	0.434933	0.475067	20 plus, age standardized	Male	Rate	Rate	Proportion	Prevalence of Overweight (BMI >= 25)	Modeled through custom st-gpr	Alagoas
38	4751	18	3	9363	1	2017	0.519494	0.488344	0.552197	20 plus, age standardized	Male	Rate	Rate	Proportion	Prevalence of Overweight (BMI >= 25)	Modeled through custom st-gpr	Alagoas
38	4751	18	3	9363	2	1990	0.270322	0.235637	0.307189	20 plus, age standardized	Female	Rate	Rate	Proportion	Prevalence of Overweight (BMI >= 25)	Modeled through custom st-gpr	Alagoas
38	4751	18	3	9363	2	1995	0.313779	0.282149	0.348027	20 plus, age standardized	Female	Rate	Rate	Proportion	Prevalence of Overweight (BMI >= 25)	Modeled through custom st-gpr	Alagoas
38	4751	18	3	9363	2	2000	0.379903	0.351163	0.408589	20 plus, age standardized	Female	Rate	Rate	Proportion	Prevalence of Overweight (BMI >= 25)	Modeled through custom st-gpr	Alagoas
38	4751	18	3	9363	2	2005	0.437214	0.416691	0.456807	20 plus, age standardized	Female	Rate	Rate	Proportion	Prevalence of Overweight (BMI >= 25)	Modeled through custom st-gpr	Alagoas
38	4751	18	3	9363	2	2010	0.450528	0.430595	0.470111	20 plus, age standardized	Female	Rate	Rate	Proportion	Prevalence of Overweight (BMI >= 25)	Modeled through custom st-gpr	Alagoas
38	4751	18	3	9363	2	2017	0.505689	0.470676	0.541193	20 plus, age standardized	Female	Rate	Rate	Proportion	Prevalence of Overweight (BMI >= 25)	Modeled through custom st-gpr	Alagoas
38	4751	18	3	9363	3	1990	0.27514	0.252606	0.301487	20 plus, age standardized	Both	Rate	Rate	Proportion	Prevalence of Overweight (BMI >= 25)	Modeled through custom st-gpr	Alagoas
38	4751	18	3	9363	3	1995	0.317394	0.295877	0.340661	20 plus, age standardized	Both	Rate	Rate	Proportion	Prevalence of Overweight (BMI >= 25)	Modeled through custom st-gpr	Alagoas
38	4751	18	3	9363	3	2000	0.375406	0.355801	0.395496	20 plus, age standardized	Both	Rate	Rate	Proportion	Prevalence of Overweight (BMI >= 25)	Modeled through custom st-gpr	Alagoas
38	4751	18	3	9363	3	2005	0.433748	0.419425	0.44814	20 plus, age standardized	Both	Rate	Rate	Proportion	Prevalence of Overweight (BMI >= 25)	Modeled through custom st-gpr	Alagoas
38	4751	18	3	9363	3	2010	0.453544	0.438846	0.467069	20 plus, age standardized	Both	Rate	Rate	Proportion	Prevalence of Overweight (BMI >= 25)	Modeled through custom st-gpr	Alagoas
38	4751	18	3	9363	3	2017	0.512704	0.488396	0.536603	20 plus, age standardized	Both	Rate	Rate	Proportion	Prevalence of Overweight (BMI >= 25)	Modeled through custom st-gpr	Alagoas
38	4751	18	3	9364	1	1990	0.0466966	0.0377012	0.0573737	20 plus, age standardized	Male	Rate	Rate	Proportion	Prevalence of Obesity (BMI >= 30)	Modeled through custom st-gpr	Alagoas
38	4751	18	3	9364	1	1995	0.0611514	0.0507597	0.072676	20 plus, age standardized	Male	Rate	Rate	Proportion	Prevalence of Obesity (BMI >= 30)	Modeled through custom st-gpr	Alagoas
38	4751	18	3	9364	1	2000	0.0944553	0.0816172	0.107404	20 plus, age standardized	Male	Rate	Rate	Proportion	Prevalence of Obesity (BMI >= 30)	Modeled through custom st-gpr	Alagoas
38	4751	18	3	9364	1	2005	0.13662	0.123728	0.151354	20 plus, age standardized	Male	Rate	Rate	Proportion	Prevalence of Obesity (BMI >= 30)	Modeled through custom st-gpr	Alagoas
38	4751	18	3	9364	1	2010	0.172367	0.158769	0.187879	20 plus, age standardized	Male	Rate	Rate	Proportion	Prevalence of Obesity (BMI >= 30)	Modeled through custom st-gpr	Alagoas
38	4751	18	3	9364	1	2017	0.212192	0.189575	0.236622	20 plus, age standardized	Male	Rate	Rate	Proportion	Prevalence of Obesity (BMI >= 30)	Modeled through custom st-gpr	Alagoas
38	4751	18	3	9364	2	1990	0.0757274	0.0624873	0.0893613	20 plus, age standardized	Female	Rate	Rate	Proportion	Prevalence of Obesity (BMI >= 30)	Modeled through custom st-gpr	Alagoas
38	4751	18	3	9364	2	1995	0.0973938	0.0842546	0.112617	20 plus, age standardized	Female	Rate	Rate	Proportion	Prevalence of Obesity (BMI >= 30)	Modeled through custom st-gpr	Alagoas
38	4751	18	3	9364	2	2000	0.143936	0.128449	0.162035	20 plus, age standardized	Female	Rate	Rate	Proportion	Prevalence of Obesity (BMI >= 30)	Modeled through custom st-gpr	Alagoas
38	4751	18	3	9364	2	2005	0.192161	0.17707	0.209326	20 plus, age standardized	Female	Rate	Rate	Proportion	Prevalence of Obesity (BMI >= 30)	Modeled through custom st-gpr	Alagoas
38	4751	18	3	9364	2	2010	0.233264	0.216775	0.249665	20 plus, age standardized	Female	Rate	Rate	Proportion	Prevalence of Obesity (BMI >= 30)	Modeled through custom st-gpr	Alagoas
38	4751	18	3	9364	2	2017	0.280448	0.255682	0.308539	20 plus, age standardized	Female	Rate	Rate	Proportion	Prevalence of Obesity (BMI >= 30)	Modeled through custom st-gpr	Alagoas
38	4751	18	3	9364	3	1990	0.0619256	0.0540188	0.0708348	20 plus, age standardized	Both	Rate	Rate	Proportion	Prevalence of Obesity (BMI >= 30)	Modeled through custom st-gpr	Alagoas
38	4751	18	3	9364	3	1995	0.0802638	0.0716377	0.089993	20 plus, age standardized	Both	Rate	Rate	Proportion	Prevalence of Obesity (BMI >= 30)	Modeled through custom st-gpr	Alagoas
38	4751	18	3	9364	3	2000	0.120651	0.110689	0.131838	20 plus, age standardized	Both	Rate	Rate	Proportion	Prevalence of Obesity (BMI >= 30)	Modeled through custom st-gpr	Alagoas
38	4751	18	3	9364	3	2005	0.166257	0.156377	0.177306	20 plus, age standardized	Both	Rate	Rate	Proportion	Prevalence of Obesity (BMI >= 30)	Modeled through custom st-gpr	Alagoas
38	4751	18	3	9364	3	2010	0.205155	0.194513	0.216839	20 plus, age standardized	Both	Rate	Rate	Proportion	Prevalence of Obesity (BMI >= 30)	Modeled through custom st-gpr	Alagoas
38	4751	18	3	9364	3	2017	0.249187	0.230839	0.267261	20 plus, age standardized	Both	Rate	Rate	Proportion	Prevalence of Obesity (BMI >= 30)	Modeled through custom st-gpr	Alagoas
38	4752	18	3	9363	1	1990	0.360845	0.324814	0.399207	20 plus, age standardized	Male	Rate	Rate	Proportion	Prevalence of Overweight (BMI >= 25)	Modeled through custom st-gpr	Amazonas
38	4752	18	3	9363	1	1995	0.406938	0.372538	0.44361	20 plus, age standardized	Male	Rate	Rate	Proportion	Prevalence of Overweight (BMI >= 25)	Modeled through custom st-gpr	Amazonas
38	4752	18	3	9363	1	2000	0.439961	0.409589	0.470879	20 plus, age standardized	Male	Rate	Rate	Proportion	Prevalence of Overweight (BMI >= 25)	Modeled through custom st-gpr	Amazonas
38	4752	18	3	9363	1	2005	0.478089	0.456408	0.499758	20 plus, age standardized	Male	Rate	Rate	Proportion	Prevalence of Overweight (BMI >= 25)	Modeled through custom st-gpr	Amazonas
38	4752	18	3	9363	1	2010	0.487194	0.466832	0.508986	20 plus, age standardized	Male	Rate	Rate	Proportion	Prevalence of Overweight (BMI >= 25)	Modeled through custom st-gpr	Amazonas
38	4752	18	3	9363	1	2017	0.546605	0.514884	0.57668	20 plus, age standardized	Male	Rate	Rate	Proportion	Prevalence of Overweight (BMI >= 25)	Modeled through custom st-gpr	Amazonas
38	4752	18	3	9363	2	1990	0.339961	0.297126	0.3839	20 plus, age standardized	Female	Rate	Rate	Proportion	Prevalence of Overweight (BMI >= 25)	Modeled through custom st-gpr	Amazonas
38	4752	18	3	9363	2	1995	0.387078	0.34806	0.42601	20 plus, age standardized	Female	Rate	Rate	Proportion	Prevalence of Overweight (BMI >= 25)	Modeled through custom st-gpr	Amazonas
38	4752	18	3	9363	2	2000	0.441812	0.408873	0.474389	20 plus, age standardized	Female	Rate	Rate	Proportion	Prevalence of Overweight (BMI >= 25)	Modeled through custom st-gpr	Amazonas
38	4752	18	3	9363	2	2005	0.487299	0.465101	0.5082	20 plus, age standardized	Female	Rate	Rate	Proportion	Prevalence of Overweight (BMI >= 25)	Modeled through custom st-gpr	Amazonas
38	4752	18	3	9363	2	2010	0.506233	0.485645	0.526612	20 plus, age standardized	Female	Rate	Rate	Proportion	Prevalence of Overweight (BMI >= 25)	Modeled through custom st-gpr	Amazonas
38	4752	18	3	9363	2	2017	0.569586	0.531475	0.608655	20 plus, age standardized	Female	Rate	Rate	Proportion	Prevalence of Overweight (BMI >= 25)	Modeled through custom st-gpr	Amazonas
38	4752	18	3	9363	3	1990	0.35053	0.320921	0.379063	20 plus, age standardized	Both	Rate	Rate	Proportion	Prevalence of Overweight (BMI >= 25)	Modeled through custom st-gpr	Amazonas
38	4752	18	3	9363	3	1995	0.397157	0.369934	0.422843	20 plus, age standardized	Both	Rate	Rate	Proportion	Prevalence of Overweight (BMI >= 25)	Modeled through custom st-gpr	Amazonas
38	4752	18	3	9363	3	2000	0.441181	0.418962	0.461872	20 plus, age standardized	Both	Rate	Rate	Proportion	Prevalence of Overweight (BMI >= 25)	Modeled through custom st-gpr	Amazonas
38	4752	18	3	9363	3	2005	0.483066	0.468129	0.497992	20 plus, age standardized	Both	Rate	Rate	Proportion	Prevalence of Overweight (BMI >= 25)	Modeled through custom st-gpr	Amazonas
38	4752	18	3	9363	3	2010	0.497059	0.482984	0.511913	20 plus, age standardized	Both	Rate	Rate	Proportion	Prevalence of Overweight (BMI >= 25)	Modeled through custom st-gpr	Amazonas
38	4752	18	3	9363	3	2017	0.558497	0.534802	0.584648	20 plus, age standardized	Both	Rate	Rate	Proportion	Prevalence of Overweight (BMI >= 25)	Modeled through custom st-gpr	Amazonas
38	4752	18	3	9364	1	1990	0.071465	0.0587918	0.0868862	20 plus, age standardized	Male	Rate	Rate	Proportion	Prevalence of Obesity (BMI >= 30)	Modeled through custom st-gpr	Amazonas
38	4752	18	3	9364	1	1995	0.0910368	0.0772724	0.107471	20 plus, age standardized	Male	Rate	Rate	Proportion	Prevalence of Obesity (BMI >= 30)	Modeled through custom st-gpr	Amazonas
38	4752	18	3	9364	1	2000	0.129383	0.113912	0.146247	20 plus, age standardized	Male	Rate	Rate	Proportion	Prevalence of Obesity (BMI >= 30)	Modeled through custom st-gpr	Amazonas
38	4752	18	3	9364	1	2005	0.172963	0.158245	0.189151	20 plus, age standardized	Male	Rate	Rate	Proportion	Prevalence of Obesity (BMI >= 30)	Modeled through custom st-gpr	Amazonas
38	4752	18	3	9364	1	2010	0.216316	0.200276	0.233359	20 plus, age standardized	Male	Rate	Rate	Proportion	Prevalence of Obesity (BMI >= 30)	Modeled through custom st-gpr	Amazonas
38	4752	18	3	9364	1	2017	0.267853	0.241003	0.298443	20 plus, age standardized	Male	Rate	Rate	Proportion	Prevalence of Obesity (BMI >= 30)	Modeled through custom st-gpr	Amazonas
38	4752	18	3	9364	2	1990	0.107725	0.0904265	0.126462	20 plus, age standardized	Female	Rate	Rate	Proportion	Prevalence of Obesity (BMI >= 30)	Modeled through custom st-gpr	Amazonas
38	4752	18	3	9364	2	1995	0.134788	0.1168	0.154009	20 plus, age standardized	Female	Rate	Rate	Proportion	Prevalence of Obesity (BMI >= 30)	Modeled through custom st-gpr	Amazonas
38	4752	18	3	9364	2	2000	0.182272	0.162534	0.2017	20 plus, age standardized	Female	Rate	Rate	Proportion	Prevalence of Obesity (BMI >= 30)	Modeled through custom st-gpr	Amazonas
38	4752	18	3	9364	2	2005	0.226604	0.209627	0.244403	20 plus, age standardized	Female	Rate	Rate	Proportion	Prevalence of Obesity (BMI >= 30)	Modeled through custom st-gpr	Amazonas
38	4752	18	3	9364	2	2010	0.270689	0.251827	0.289487	20 plus, age standardized	Female	Rate	Rate	Proportion	Prevalence of Obesity (BMI >= 30)	Modeled through custom st-gpr	Amazonas
38	4752	18	3	9364	2	2017	0.32368	0.294156	0.353833	20 plus, age standardized	Female	Rate	Rate	Proportion	Prevalence of Obesity (BMI >= 30)	Modeled through custom st-gpr	Amazonas
38	4752	18	3	9364	3	1990	0.089388	0.0786834	0.100989	20 plus, age standardized	Both	Rate	Rate	Proportion	Prevalence of Obesity (BMI >= 30)	Modeled through custom st-gpr	Amazonas
38	4752	18	3	9364	3	1995	0.112851	0.101352	0.125214	20 plus, age standardized	Both	Rate	Rate	Proportion	Prevalence of Obesity (BMI >= 30)	Modeled through custom st-gpr	Amazonas
38	4752	18	3	9364	3	2000	0.155898	0.143066	0.168894	20 plus, age standardized	Both	Rate	Rate	Proportion	Prevalence of Obesity (BMI >= 30)	Modeled through custom st-gpr	Amazonas
38	4752	18	3	9364	3	2005	0.200002	0.188527	0.211333	20 plus, age standardized	Both	Rate	Rate	Proportion	Prevalence of Obesity (BMI >= 30)	Modeled through custom st-gpr	Amazonas
38	4752	18	3	9364	3	2010	0.24376	0.231047	0.257039	20 plus, age standardized	Both	Rate	Rate	Proportion	Prevalence of Obesity (BMI >= 30)	Modeled through custom st-gpr	Amazonas
38	4752	18	3	9364	3	2017	0.296193	0.276142	0.317693	20 plus, age standardized	Both	Rate	Rate	Proportion	Prevalence of Obesity (BMI >= 30)	Modeled through custom st-gpr	Amazonas
38	4753	18	3	9363	1	1990	0.316539	0.283194	0.353596	20 plus, age standardized	Male	Rate	Rate	Proportion	Prevalence of Overweight (BMI >= 25)	Modeled through custom st-gpr	AmapÃ¡
38	4753	18	3	9363	1	1995	0.352115	0.321989	0.386206	20 plus, age standardized	Male	Rate	Rate	Proportion	Prevalence of Overweight (BMI >= 25)	Modeled through custom st-gpr	AmapÃ¡
38	4753	18	3	9363	1	2000	0.407065	0.379319	0.435325	20 plus, age standardized	Male	Rate	Rate	Proportion	Prevalence of Overweight (BMI >= 25)	Modeled through custom st-gpr	AmapÃ¡
38	4753	18	3	9363	1	2005	0.461416	0.437884	0.484138	20 plus, age standardized	Male	Rate	Rate	Proportion	Prevalence of Overweight (BMI >= 25)	Modeled through custom st-gpr	AmapÃ¡
38	4753	18	3	9363	1	2010	0.477429	0.456094	0.49807	20 plus, age standardized	Male	Rate	Rate	Proportion	Prevalence of Overweight (BMI >= 25)	Modeled through custom st-gpr	AmapÃ¡
38	4753	18	3	9363	1	2017	0.542062	0.508688	0.574283	20 plus, age standardized	Male	Rate	Rate	Proportion	Prevalence of Overweight (BMI >= 25)	Modeled through custom st-gpr	AmapÃ¡
38	4753	18	3	9363	2	1990	0.309201	0.270194	0.354639	20 plus, age standardized	Female	Rate	Rate	Proportion	Prevalence of Overweight (BMI >= 25)	Modeled through custom st-gpr	AmapÃ¡
38	4753	18	3	9363	2	1995	0.348023	0.313396	0.386442	20 plus, age standardized	Female	Rate	Rate	Proportion	Prevalence of Overweight (BMI >= 25)	Modeled through custom st-gpr	AmapÃ¡
38	4753	18	3	9363	2	2000	0.421739	0.390329	0.45164	20 plus, age standardized	Female	Rate	Rate	Proportion	Prevalence of Overweight (BMI >= 25)	Modeled through custom st-gpr	AmapÃ¡
38	4753	18	3	9363	2	2005	0.482138	0.459995	0.505368	20 plus, age standardized	Female	Rate	Rate	Proportion	Prevalence of Overweight (BMI >= 25)	Modeled through custom st-gpr	AmapÃ¡
38	4753	18	3	9363	2	2010	0.498514	0.476496	0.519589	20 plus, age standardized	Female	Rate	Rate	Proportion	Prevalence of Overweight (BMI >= 25)	Modeled through custom st-gpr	AmapÃ¡
38	4753	18	3	9363	2	2017	0.562518	0.524719	0.600409	20 plus, age standardized	Female	Rate	Rate	Proportion	Prevalence of Overweight (BMI >= 25)	Modeled through custom st-gpr	AmapÃ¡
38	4753	18	3	9363	3	1990	0.313432	0.286782	0.341772	20 plus, age standardized	Both	Rate	Rate	Proportion	Prevalence of Overweight (BMI >= 25)	Modeled through custom st-gpr	AmapÃ¡
38	4753	18	3	9363	3	1995	0.350666	0.327399	0.3741	20 plus, age standardized	Both	Rate	Rate	Proportion	Prevalence of Overweight (BMI >= 25)	Modeled through custom st-gpr	AmapÃ¡
38	4753	18	3	9363	3	2000	0.414757	0.395232	0.435598	20 plus, age standardized	Both	Rate	Rate	Proportion	Prevalence of Overweight (BMI >= 25)	Modeled through custom st-gpr	AmapÃ¡
38	4753	18	3	9363	3	2005	0.472173	0.455467	0.489241	20 plus, age standardized	Both	Rate	Rate	Proportion	Prevalence of Overweight (BMI >= 25)	Modeled through custom st-gpr	AmapÃ¡
38	4753	18	3	9363	3	2010	0.488208	0.473268	0.503218	20 plus, age standardized	Both	Rate	Rate	Proportion	Prevalence of Overweight (BMI >= 25)	Modeled through custom st-gpr	AmapÃ¡
38	4753	18	3	9363	3	2017	0.552492	0.527996	0.577946	20 plus, age standardized	Both	Rate	Rate	Proportion	Prevalence of Overweight (BMI >= 25)	Modeled through custom st-gpr	AmapÃ¡
38	4753	18	3	9364	1	1990	0.0621679	0.050662	0.0753118	20 plus, age standardized	Male	Rate	Rate	Proportion	Prevalence of Obesity (BMI >= 30)	Modeled through custom st-gpr	AmapÃ¡
38	4753	18	3	9364	1	1995	0.0785722	0.0662617	0.0924035	20 plus, age standardized	Male	Rate	Rate	Proportion	Prevalence of Obesity (BMI >= 30)	Modeled through custom st-gpr	AmapÃ¡
38	4753	18	3	9364	1	2000	0.124793	0.108454	0.142245	20 plus, age standardized	Male	Rate	Rate	Proportion	Prevalence of Obesity (BMI >= 30)	Modeled through custom st-gpr	AmapÃ¡
38	4753	18	3	9364	1	2005	0.176478	0.159773	0.192731	20 plus, age standardized	Male	Rate	Rate	Proportion	Prevalence of Obesity (BMI >= 30)	Modeled through custom st-gpr	AmapÃ¡
38	4753	18	3	9364	1	2010	0.213529	0.196732	0.230598	20 plus, age standardized	Male	Rate	Rate	Proportion	Prevalence of Obesity (BMI >= 30)	Modeled through custom st-gpr	AmapÃ¡
38	4753	18	3	9364	1	2017	0.258508	0.231079	0.287158	20 plus, age standardized	Male	Rate	Rate	Proportion	Prevalence of Obesity (BMI >= 30)	Modeled through custom st-gpr	AmapÃ¡
38	4753	18	3	9364	2	1990	0.090487	0.0751811	0.107758	20 plus, age standardized	Female	Rate	Rate	Proportion	Prevalence of Obesity (BMI >= 30)	Modeled through custom st-gpr	AmapÃ¡
38	4753	18	3	9364	2	1995	0.110622	0.0953693	0.126261	20 plus, age standardized	Female	Rate	Rate	Proportion	Prevalence of Obesity (BMI >= 30)	Modeled through custom st-gpr	AmapÃ¡
38	4753	18	3	9364	2	2000	0.165222	0.146869	0.183685	20 plus, age standardized	Female	Rate	Rate	Proportion	Prevalence of Obesity (BMI >= 30)	Modeled through custom st-gpr	AmapÃ¡
38	4753	18	3	9364	2	2005	0.217917	0.19947	0.234879	20 plus, age standardized	Female	Rate	Rate	Proportion	Prevalence of Obesity (BMI >= 30)	Modeled through custom st-gpr	AmapÃ¡
38	4753	18	3	9364	2	2010	0.263962	0.244587	0.283566	20 plus, age standardized	Female	Rate	Rate	Proportion	Prevalence of Obesity (BMI >= 30)	Modeled through custom st-gpr	AmapÃ¡
38	4753	18	3	9364	2	2017	0.321693	0.292749	0.353201	20 plus, age standardized	Female	Rate	Rate	Proportion	Prevalence of Obesity (BMI >= 30)	Modeled through custom st-gpr	AmapÃ¡
38	4753	18	3	9364	3	1990	0.0764719	0.0666563	0.0867172	20 plus, age standardized	Both	Rate	Rate	Proportion	Prevalence of Obesity (BMI >= 30)	Modeled through custom st-gpr	AmapÃ¡
38	4753	18	3	9364	3	1995	0.0947643	0.0845593	0.105443	20 plus, age standardized	Both	Rate	Rate	Proportion	Prevalence of Obesity (BMI >= 30)	Modeled through custom st-gpr	AmapÃ¡
38	4753	18	3	9364	3	2000	0.145237	0.133675	0.156836	20 plus, age standardized	Both	Rate	Rate	Proportion	Prevalence of Obesity (BMI >= 30)	Modeled through custom st-gpr	AmapÃ¡
38	4753	18	3	9364	3	2005	0.197698	0.184499	0.209768	20 plus, age standardized	Both	Rate	Rate	Proportion	Prevalence of Obesity (BMI >= 30)	Modeled through custom st-gpr	AmapÃ¡
38	4753	18	3	9364	3	2010	0.239253	0.226597	0.252271	20 plus, age standardized	Both	Rate	Rate	Proportion	Prevalence of Obesity (BMI >= 30)	Modeled through custom st-gpr	AmapÃ¡
38	4753	18	3	9364	3	2017	0.290827	0.271135	0.31132	20 plus, age standardized	Both	Rate	Rate	Proportion	Prevalence of Obesity (BMI >= 30)	Modeled through custom st-gpr	AmapÃ¡
38	4754	18	3	9363	1	1990	0.291158	0.2592	0.325847	20 plus, age standardized	Male	Rate	Rate	Proportion	Prevalence of Overweight (BMI >= 25)	Modeled through custom st-gpr	Bahia
38	4754	18	3	9363	1	1995	0.331887	0.301253	0.362374	20 plus, age standardized	Male	Rate	Rate	Proportion	Prevalence of Overweight (BMI >= 25)	Modeled through custom st-gpr	Bahia
38	4754	18	3	9363	1	2000	0.362775	0.338697	0.387673	20 plus, age standardized	Male	Rate	Rate	Proportion	Prevalence of Overweight (BMI >= 25)	Modeled through custom st-gpr	Bahia
38	4754	18	3	9363	1	2005	0.402085	0.382901	0.420695	20 plus, age standardized	Male	Rate	Rate	Proportion	Prevalence of Overweight (BMI >= 25)	Modeled through custom st-gpr	Bahia
38	4754	18	3	9363	1	2010	0.418063	0.399569	0.43648	20 plus, age standardized	Male	Rate	Rate	Proportion	Prevalence of Overweight (BMI >= 25)	Modeled through custom st-gpr	Bahia
38	4754	18	3	9363	1	2017	0.478452	0.448542	0.50817	20 plus, age standardized	Male	Rate	Rate	Proportion	Prevalence of Overweight (BMI >= 25)	Modeled through custom st-gpr	Bahia
38	4754	18	3	9363	2	1990	0.301613	0.264406	0.340343	20 plus, age standardized	Female	Rate	Rate	Proportion	Prevalence of Overweight (BMI >= 25)	Modeled through custom st-gpr	Bahia
38	4754	18	3	9363	2	1995	0.350869	0.317909	0.384979	20 plus, age standardized	Female	Rate	Rate	Proportion	Prevalence of Overweight (BMI >= 25)	Modeled through custom st-gpr	Bahia
38	4754	18	3	9363	2	2000	0.408265	0.380908	0.438261	20 plus, age standardized	Female	Rate	Rate	Proportion	Prevalence of Overweight (BMI >= 25)	Modeled through custom st-gpr	Bahia
38	4754	18	3	9363	2	2005	0.453863	0.434819	0.474096	20 plus, age standardized	Female	Rate	Rate	Proportion	Prevalence of Overweight (BMI >= 25)	Modeled through custom st-gpr	Bahia
38	4754	18	3	9363	2	2010	0.460276	0.441625	0.479541	20 plus, age standardized	Female	Rate	Rate	Proportion	Prevalence of Overweight (BMI >= 25)	Modeled through custom st-gpr	Bahia
38	4754	18	3	9363	2	2017	0.513779	0.476642	0.546951	20 plus, age standardized	Female	Rate	Rate	Proportion	Prevalence of Overweight (BMI >= 25)	Modeled through custom st-gpr	Bahia
38	4754	18	3	9363	3	1990	0.296781	0.271743	0.322382	20 plus, age standardized	Both	Rate	Rate	Proportion	Prevalence of Overweight (BMI >= 25)	Modeled through custom st-gpr	Bahia
38	4754	18	3	9363	3	1995	0.342013	0.318954	0.363979	20 plus, age standardized	Both	Rate	Rate	Proportion	Prevalence of Overweight (BMI >= 25)	Modeled through custom st-gpr	Bahia
38	4754	18	3	9363	3	2000	0.386622	0.367743	0.404759	20 plus, age standardized	Both	Rate	Rate	Proportion	Prevalence of Overweight (BMI >= 25)	Modeled through custom st-gpr	Bahia
38	4754	18	3	9363	3	2005	0.429129	0.41425	0.443999	20 plus, age standardized	Both	Rate	Rate	Proportion	Prevalence of Overweight (BMI >= 25)	Modeled through custom st-gpr	Bahia
38	4754	18	3	9363	3	2010	0.440289	0.427591	0.454206	20 plus, age standardized	Both	Rate	Rate	Proportion	Prevalence of Overweight (BMI >= 25)	Modeled through custom st-gpr	Bahia
38	4754	18	3	9363	3	2017	0.497273	0.474856	0.521672	20 plus, age standardized	Both	Rate	Rate	Proportion	Prevalence of Overweight (BMI >= 25)	Modeled through custom st-gpr	Bahia
38	4754	18	3	9364	1	1990	0.049101	0.0406842	0.0595157	20 plus, age standardized	Male	Rate	Rate	Proportion	Prevalence of Obesity (BMI >= 30)	Modeled through custom st-gpr	Bahia
38	4754	18	3	9364	1	1995	0.0641897	0.0545341	0.0754906	20 plus, age standardized	Male	Rate	Rate	Proportion	Prevalence of Obesity (BMI >= 30)	Modeled through custom st-gpr	Bahia
38	4754	18	3	9364	1	2000	0.091377	0.0803979	0.103408	20 plus, age standardized	Male	Rate	Rate	Proportion	Prevalence of Obesity (BMI >= 30)	Modeled through custom st-gpr	Bahia
38	4754	18	3	9364	1	2005	0.124095	0.113291	0.136634	20 plus, age standardized	Male	Rate	Rate	Proportion	Prevalence of Obesity (BMI >= 30)	Modeled through custom st-gpr	Bahia
38	4754	18	3	9364	1	2010	0.151844	0.139757	0.165574	20 plus, age standardized	Male	Rate	Rate	Proportion	Prevalence of Obesity (BMI >= 30)	Modeled through custom st-gpr	Bahia
38	4754	18	3	9364	1	2017	0.185488	0.165675	0.205406	20 plus, age standardized	Male	Rate	Rate	Proportion	Prevalence of Obesity (BMI >= 30)	Modeled through custom st-gpr	Bahia
38	4754	18	3	9364	2	1990	0.0876082	0.0738123	0.103937	20 plus, age standardized	Female	Rate	Rate	Proportion	Prevalence of Obesity (BMI >= 30)	Modeled through custom st-gpr	Bahia
38	4754	18	3	9364	2	1995	0.113552	0.0981718	0.131118	20 plus, age standardized	Female	Rate	Rate	Proportion	Prevalence of Obesity (BMI >= 30)	Modeled through custom st-gpr	Bahia
38	4754	18	3	9364	2	2000	0.157569	0.140901	0.174806	20 plus, age standardized	Female	Rate	Rate	Proportion	Prevalence of Obesity (BMI >= 30)	Modeled through custom st-gpr	Bahia
38	4754	18	3	9364	2	2005	0.199007	0.183782	0.215269	20 plus, age standardized	Female	Rate	Rate	Proportion	Prevalence of Obesity (BMI >= 30)	Modeled through custom st-gpr	Bahia
38	4754	18	3	9364	2	2010	0.236988	0.221128	0.254525	20 plus, age standardized	Female	Rate	Rate	Proportion	Prevalence of Obesity (BMI >= 30)	Modeled through custom st-gpr	Bahia
38	4754	18	3	9364	2	2017	0.277751	0.25298	0.305477	20 plus, age standardized	Female	Rate	Rate	Proportion	Prevalence of Obesity (BMI >= 30)	Modeled through custom st-gpr	Bahia
38	4754	18	3	9364	3	1990	0.0691337	0.060466	0.0782776	20 plus, age standardized	Both	Rate	Rate	Proportion	Prevalence of Obesity (BMI >= 30)	Modeled through custom st-gpr	Bahia
38	4754	18	3	9364	3	1995	0.0899041	0.0801947	0.0998088	20 plus, age standardized	Both	Rate	Rate	Proportion	Prevalence of Obesity (BMI >= 30)	Modeled through custom st-gpr	Bahia
38	4754	18	3	9364	3	2000	0.125747	0.115244	0.136998	20 plus, age standardized	Both	Rate	Rate	Proportion	Prevalence of Obesity (BMI >= 30)	Modeled through custom st-gpr	Bahia
38	4754	18	3	9364	3	2005	0.162998	0.152845	0.173453	20 plus, age standardized	Both	Rate	Rate	Proportion	Prevalence of Obesity (BMI >= 30)	Modeled through custom st-gpr	Bahia
38	4754	18	3	9364	3	2010	0.196425	0.18608	0.207021	20 plus, age standardized	Both	Rate	Rate	Proportion	Prevalence of Obesity (BMI >= 30)	Modeled through custom st-gpr	Bahia
38	4754	18	3	9364	3	2017	0.234333	0.218306	0.252104	20 plus, age standardized	Both	Rate	Rate	Proportion	Prevalence of Obesity (BMI >= 30)	Modeled through custom st-gpr	Bahia
38	4755	18	3	9363	1	1990	0.321178	0.285976	0.358199	20 plus, age standardized	Male	Rate	Rate	Proportion	Prevalence of Overweight (BMI >= 25)	Modeled through custom st-gpr	CearÃ¡
38	4755	18	3	9363	1	1995	0.366029	0.333515	0.398804	20 plus, age standardized	Male	Rate	Rate	Proportion	Prevalence of Overweight (BMI >= 25)	Modeled through custom st-gpr	CearÃ¡
38	4755	18	3	9363	1	2000	0.408999	0.383346	0.436266	20 plus, age standardized	Male	Rate	Rate	Proportion	Prevalence of Overweight (BMI >= 25)	Modeled through custom st-gpr	CearÃ¡
38	4755	18	3	9363	1	2005	0.462569	0.442843	0.48431	20 plus, age standardized	Male	Rate	Rate	Proportion	Prevalence of Overweight (BMI >= 25)	Modeled through custom st-gpr	CearÃ¡
38	4755	18	3	9363	1	2010	0.486067	0.465404	0.507733	20 plus, age standardized	Male	Rate	Rate	Proportion	Prevalence of Overweight (BMI >= 25)	Modeled through custom st-gpr	CearÃ¡
38	4755	18	3	9363	1	2017	0.546033	0.514325	0.580317	20 plus, age standardized	Male	Rate	Rate	Proportion	Prevalence of Overweight (BMI >= 25)	Modeled through custom st-gpr	CearÃ¡
38	4755	18	3	9363	2	1990	0.29816	0.260572	0.335511	20 plus, age standardized	Female	Rate	Rate	Proportion	Prevalence of Overweight (BMI >= 25)	Modeled through custom st-gpr	CearÃ¡
38	4755	18	3	9363	2	1995	0.343947	0.310444	0.381019	20 plus, age standardized	Female	Rate	Rate	Proportion	Prevalence of Overweight (BMI >= 25)	Modeled through custom st-gpr	CearÃ¡
38	4755	18	3	9363	2	2000	0.403244	0.373634	0.437179	20 plus, age standardized	Female	Rate	Rate	Proportion	Prevalence of Overweight (BMI >= 25)	Modeled through custom st-gpr	CearÃ¡
38	4755	18	3	9363	2	2005	0.455562	0.434368	0.477753	20 plus, age standardized	Female	Rate	Rate	Proportion	Prevalence of Overweight (BMI >= 25)	Modeled through custom st-gpr	CearÃ¡
38	4755	18	3	9363	2	2010	0.475283	0.454628	0.495165	20 plus, age standardized	Female	Rate	Rate	Proportion	Prevalence of Overweight (BMI >= 25)	Modeled through custom st-gpr	CearÃ¡
38	4755	18	3	9363	2	2017	0.533826	0.497653	0.570737	20 plus, age standardized	Female	Rate	Rate	Proportion	Prevalence of Overweight (BMI >= 25)	Modeled through custom st-gpr	CearÃ¡
38	4755	18	3	9363	3	1990	0.308991	0.282712	0.334502	20 plus, age standardized	Both	Rate	Rate	Proportion	Prevalence of Overweight (BMI >= 25)	Modeled through custom st-gpr	CearÃ¡
38	4755	18	3	9363	3	1995	0.354596	0.331373	0.377725	20 plus, age standardized	Both	Rate	Rate	Proportion	Prevalence of Overweight (BMI >= 25)	Modeled through custom st-gpr	CearÃ¡
38	4755	18	3	9363	3	2000	0.406474	0.386076	0.427372	20 plus, age standardized	Both	Rate	Rate	Proportion	Prevalence of Overweight (BMI >= 25)	Modeled through custom st-gpr	CearÃ¡
38	4755	18	3	9363	3	2005	0.459721	0.4445	0.474716	20 plus, age standardized	Both	Rate	Rate	Proportion	Prevalence of Overweight (BMI >= 25)	Modeled through custom st-gpr	CearÃ¡
38	4755	18	3	9363	3	2010	0.481156	0.467148	0.496152	20 plus, age standardized	Both	Rate	Rate	Proportion	Prevalence of Overweight (BMI >= 25)	Modeled through custom st-gpr	CearÃ¡
38	4755	18	3	9363	3	2017	0.540312	0.516365	0.566638	20 plus, age standardized	Both	Rate	Rate	Proportion	Prevalence of Overweight (BMI >= 25)	Modeled through custom st-gpr	CearÃ¡
38	4755	18	3	9364	1	1990	0.0605762	0.0493441	0.072874	20 plus, age standardized	Male	Rate	Rate	Proportion	Prevalence of Obesity (BMI >= 30)	Modeled through custom st-gpr	CearÃ¡
38	4755	18	3	9364	1	1995	0.0791331	0.0669039	0.0925729	20 plus, age standardized	Male	Rate	Rate	Proportion	Prevalence of Obesity (BMI >= 30)	Modeled through custom st-gpr	CearÃ¡
38	4755	18	3	9364	1	2000	0.118114	0.103615	0.133516	20 plus, age standardized	Male	Rate	Rate	Proportion	Prevalence of Obesity (BMI >= 30)	Modeled through custom st-gpr	CearÃ¡
38	4755	18	3	9364	1	2005	0.16715	0.153049	0.182331	20 plus, age standardized	Male	Rate	Rate	Proportion	Prevalence of Obesity (BMI >= 30)	Modeled through custom st-gpr	CearÃ¡
38	4755	18	3	9364	1	2010	0.207308	0.191509	0.22549	20 plus, age standardized	Male	Rate	Rate	Proportion	Prevalence of Obesity (BMI >= 30)	Modeled through custom st-gpr	CearÃ¡
38	4755	18	3	9364	1	2017	0.248588	0.22327	0.275168	20 plus, age standardized	Male	Rate	Rate	Proportion	Prevalence of Obesity (BMI >= 30)	Modeled through custom st-gpr	CearÃ¡
38	4755	18	3	9364	2	1990	0.0845204	0.0698533	0.0996341	20 plus, age standardized	Female	Rate	Rate	Proportion	Prevalence of Obesity (BMI >= 30)	Modeled through custom st-gpr	CearÃ¡
38	4755	18	3	9364	2	1995	0.107643	0.0927832	0.12483	20 plus, age standardized	Female	Rate	Rate	Proportion	Prevalence of Obesity (BMI >= 30)	Modeled through custom st-gpr	CearÃ¡
38	4755	18	3	9364	2	2000	0.151611	0.135707	0.169571	20 plus, age standardized	Female	Rate	Rate	Proportion	Prevalence of Obesity (BMI >= 30)	Modeled through custom st-gpr	CearÃ¡
38	4755	18	3	9364	2	2005	0.196577	0.181412	0.213375	20 plus, age standardized	Female	Rate	Rate	Proportion	Prevalence of Obesity (BMI >= 30)	Modeled through custom st-gpr	CearÃ¡
38	4755	18	3	9364	2	2010	0.244368	0.22769	0.260785	20 plus, age standardized	Female	Rate	Rate	Proportion	Prevalence of Obesity (BMI >= 30)	Modeled through custom st-gpr	CearÃ¡
38	4755	18	3	9364	2	2017	0.293906	0.26765	0.321113	20 plus, age standardized	Female	Rate	Rate	Proportion	Prevalence of Obesity (BMI >= 30)	Modeled through custom st-gpr	CearÃ¡
38	4755	18	3	9364	3	1990	0.0732707	0.0643177	0.0828947	20 plus, age standardized	Both	Rate	Rate	Proportion	Prevalence of Obesity (BMI >= 30)	Modeled through custom st-gpr	CearÃ¡
38	4755	18	3	9364	3	1995	0.0943159	0.0846031	0.105413	20 plus, age standardized	Both	Rate	Rate	Proportion	Prevalence of Obesity (BMI >= 30)	Modeled through custom st-gpr	CearÃ¡
38	4755	18	3	9364	3	2000	0.135915	0.125383	0.147154	20 plus, age standardized	Both	Rate	Rate	Proportion	Prevalence of Obesity (BMI >= 30)	Modeled through custom st-gpr	CearÃ¡
38	4755	18	3	9364	3	2005	0.182934	0.17285	0.193677	20 plus, age standardized	Both	Rate	Rate	Proportion	Prevalence of Obesity (BMI >= 30)	Modeled through custom st-gpr	CearÃ¡
38	4755	18	3	9364	3	2010	0.227304	0.215011	0.239651	20 plus, age standardized	Both	Rate	Rate	Proportion	Prevalence of Obesity (BMI >= 30)	Modeled through custom st-gpr	CearÃ¡
38	4755	18	3	9364	3	2017	0.273105	0.255071	0.294197	20 plus, age standardized	Both	Rate	Rate	Proportion	Prevalence of Obesity (BMI >= 30)	Modeled through custom st-gpr	CearÃ¡
38	4756	18	3	9363	1	1990	0.580584	0.522699	0.636166	20 plus, age standardized	Male	Rate	Rate	Proportion	Prevalence of Overweight (BMI >= 25)	Modeled through custom st-gpr	Distrito Federal
38	4756	18	3	9363	1	1995	0.626493	0.574306	0.678573	20 plus, age standardized	Male	Rate	Rate	Proportion	Prevalence of Overweight (BMI >= 25)	Modeled through custom st-gpr	Distrito Federal
38	4756	18	3	9363	1	2000	0.652266	0.607683	0.696779	20 plus, age standardized	Male	Rate	Rate	Proportion	Prevalence of Overweight (BMI >= 25)	Modeled through custom st-gpr	Distrito Federal
38	4756	18	3	9363	1	2005	0.690213	0.654095	0.728154	20 plus, age standardized	Male	Rate	Rate	Proportion	Prevalence of Overweight (BMI >= 25)	Modeled through custom st-gpr	Distrito Federal
38	4756	18	3	9363	1	2010	0.690886	0.660109	0.72589	20 plus, age standardized	Male	Rate	Rate	Proportion	Prevalence of Overweight (BMI >= 25)	Modeled through custom st-gpr	Distrito Federal
38	4756	18	3	9363	1	2017	0.737985	0.69492	0.780161	20 plus, age standardized	Male	Rate	Rate	Proportion	Prevalence of Overweight (BMI >= 25)	Modeled through custom st-gpr	Distrito Federal
38	4756	18	3	9363	2	1990	0.533419	0.475364	0.60303	20 plus, age standardized	Female	Rate	Rate	Proportion	Prevalence of Overweight (BMI >= 25)	Modeled through custom st-gpr	Distrito Federal
38	4756	18	3	9363	2	1995	0.582921	0.530491	0.640982	20 plus, age standardized	Female	Rate	Rate	Proportion	Prevalence of Overweight (BMI >= 25)	Modeled through custom st-gpr	Distrito Federal
38	4756	18	3	9363	2	2000	0.639177	0.592256	0.690735	20 plus, age standardized	Female	Rate	Rate	Proportion	Prevalence of Overweight (BMI >= 25)	Modeled through custom st-gpr	Distrito Federal
38	4756	18	3	9363	2	2005	0.673727	0.626613	0.720032	20 plus, age standardized	Female	Rate	Rate	Proportion	Prevalence of Overweight (BMI >= 25)	Modeled through custom st-gpr	Distrito Federal
38	4756	18	3	9363	2	2010	0.659177	0.618621	0.701074	20 plus, age standardized	Female	Rate	Rate	Proportion	Prevalence of Overweight (BMI >= 25)	Modeled through custom st-gpr	Distrito Federal
38	4756	18	3	9363	2	2017	0.703661	0.657754	0.755474	20 plus, age standardized	Female	Rate	Rate	Proportion	Prevalence of Overweight (BMI >= 25)	Modeled through custom st-gpr	Distrito Federal
38	4756	18	3	9363	3	1990	0.55557	0.515321	0.598534	20 plus, age standardized	Both	Rate	Rate	Proportion	Prevalence of Overweight (BMI >= 25)	Modeled through custom st-gpr	Distrito Federal
38	4756	18	3	9363	3	1995	0.603169	0.5653	0.64164	20 plus, age standardized	Both	Rate	Rate	Proportion	Prevalence of Overweight (BMI >= 25)	Modeled through custom st-gpr	Distrito Federal
38	4756	18	3	9363	3	2000	0.645333	0.61242	0.677616	20 plus, age standardized	Both	Rate	Rate	Proportion	Prevalence of Overweight (BMI >= 25)	Modeled through custom st-gpr	Distrito Federal
38	4756	18	3	9363	3	2005	0.681663	0.651306	0.712175	20 plus, age standardized	Both	Rate	Rate	Proportion	Prevalence of Overweight (BMI >= 25)	Modeled through custom st-gpr	Distrito Federal
38	4756	18	3	9363	3	2010	0.674503	0.647326	0.701524	20 plus, age standardized	Both	Rate	Rate	Proportion	Prevalence of Overweight (BMI >= 25)	Modeled through custom st-gpr	Distrito Federal
38	4756	18	3	9363	3	2017	0.720511	0.688671	0.753572	20 plus, age standardized	Both	Rate	Rate	Proportion	Prevalence of Overweight (BMI >= 25)	Modeled through custom st-gpr	Distrito Federal
38	4756	18	3	9364	1	1990	0.168348	0.138324	0.202862	20 plus, age standardized	Male	Rate	Rate	Proportion	Prevalence of Obesity (BMI >= 30)	Modeled through custom st-gpr	Distrito Federal
38	4756	18	3	9364	1	1995	0.199565	0.168194	0.235373	20 plus, age standardized	Male	Rate	Rate	Proportion	Prevalence of Obesity (BMI >= 30)	Modeled through custom st-gpr	Distrito Federal
38	4756	18	3	9364	1	2000	0.274179	0.238697	0.309728	20 plus, age standardized	Male	Rate	Rate	Proportion	Prevalence of Obesity (BMI >= 30)	Modeled through custom st-gpr	Distrito Federal
38	4756	18	3	9364	1	2005	0.352466	0.318294	0.390416	20 plus, age standardized	Male	Rate	Rate	Proportion	Prevalence of Obesity (BMI >= 30)	Modeled through custom st-gpr	Distrito Federal
38	4756	18	3	9364	1	2010	0.421215	0.383663	0.460751	20 plus, age standardized	Male	Rate	Rate	Proportion	Prevalence of Obesity (BMI >= 30)	Modeled through custom st-gpr	Distrito Federal
38	4756	18	3	9364	1	2017	0.480327	0.434422	0.527223	20 plus, age standardized	Male	Rate	Rate	Proportion	Prevalence of Obesity (BMI >= 30)	Modeled through custom st-gpr	Distrito Federal
38	4756	18	3	9364	2	1990	0.229408	0.195973	0.270805	20 plus, age standardized	Female	Rate	Rate	Proportion	Prevalence of Obesity (BMI >= 30)	Modeled through custom st-gpr	Distrito Federal
38	4756	18	3	9364	2	1995	0.26924	0.236331	0.308808	20 plus, age standardized	Female	Rate	Rate	Proportion	Prevalence of Obesity (BMI >= 30)	Modeled through custom st-gpr	Distrito Federal
38	4756	18	3	9364	2	2000	0.347847	0.311222	0.386114	20 plus, age standardized	Female	Rate	Rate	Proportion	Prevalence of Obesity (BMI >= 30)	Modeled through custom st-gpr	Distrito Federal
38	4756	18	3	9364	2	2005	0.40927	0.371685	0.448042	20 plus, age standardized	Female	Rate	Rate	Proportion	Prevalence of Obesity (BMI >= 30)	Modeled through custom st-gpr	Distrito Federal
38	4756	18	3	9364	2	2010	0.465613	0.427592	0.506359	20 plus, age standardized	Female	Rate	Rate	Proportion	Prevalence of Obesity (BMI >= 30)	Modeled through custom st-gpr	Distrito Federal
38	4756	18	3	9364	2	2017	0.51935	0.474249	0.571208	20 plus, age standardized	Female	Rate	Rate	Proportion	Prevalence of Obesity (BMI >= 30)	Modeled through custom st-gpr	Distrito Federal
38	4756	18	3	9364	3	1990	0.200783	0.177847	0.228466	20 plus, age standardized	Both	Rate	Rate	Proportion	Prevalence of Obesity (BMI >= 30)	Modeled through custom st-gpr	Distrito Federal
38	4756	18	3	9364	3	1995	0.237061	0.212129	0.262582	20 plus, age standardized	Both	Rate	Rate	Proportion	Prevalence of Obesity (BMI >= 30)	Modeled through custom st-gpr	Distrito Federal
38	4756	18	3	9364	3	2000	0.313951	0.287812	0.340038	20 plus, age standardized	Both	Rate	Rate	Proportion	Prevalence of Obesity (BMI >= 30)	Modeled through custom st-gpr	Distrito Federal
38	4756	18	3	9364	3	2005	0.383677	0.358124	0.410777	20 plus, age standardized	Both	Rate	Rate	Proportion	Prevalence of Obesity (BMI >= 30)	Modeled through custom st-gpr	Distrito Federal
38	4756	18	3	9364	3	2010	0.44623	0.419265	0.473602	20 plus, age standardized	Both	Rate	Rate	Proportion	Prevalence of Obesity (BMI >= 30)	Modeled through custom st-gpr	Distrito Federal
38	4756	18	3	9364	3	2017	0.502725	0.469958	0.536575	20 plus, age standardized	Both	Rate	Rate	Proportion	Prevalence of Obesity (BMI >= 30)	Modeled through custom st-gpr	Distrito Federal
38	4757	18	3	9363	1	1990	0.369552	0.330116	0.411674	20 plus, age standardized	Male	Rate	Rate	Proportion	Prevalence of Overweight (BMI >= 25)	Modeled through custom st-gpr	EspÃ­rito Santo
38	4757	18	3	9363	1	1995	0.409067	0.374111	0.447655	20 plus, age standardized	Male	Rate	Rate	Proportion	Prevalence of Overweight (BMI >= 25)	Modeled through custom st-gpr	EspÃ­rito Santo
38	4757	18	3	9363	1	2000	0.429208	0.399697	0.45927	20 plus, age standardized	Male	Rate	Rate	Proportion	Prevalence of Overweight (BMI >= 25)	Modeled through custom st-gpr	EspÃ­rito Santo
38	4757	18	3	9363	1	2005	0.464357	0.443545	0.486318	20 plus, age standardized	Male	Rate	Rate	Proportion	Prevalence of Overweight (BMI >= 25)	Modeled through custom st-gpr	EspÃ­rito Santo
38	4757	18	3	9363	1	2010	0.475689	0.45613	0.496349	20 plus, age standardized	Male	Rate	Rate	Proportion	Prevalence of Overweight (BMI >= 25)	Modeled through custom st-gpr	EspÃ­rito Santo
38	4757	18	3	9363	1	2017	0.539498	0.508057	0.570837	20 plus, age standardized	Male	Rate	Rate	Proportion	Prevalence of Overweight (BMI >= 25)	Modeled through custom st-gpr	EspÃ­rito Santo
38	4757	18	3	9363	2	1990	0.324709	0.28715	0.367186	20 plus, age standardized	Female	Rate	Rate	Proportion	Prevalence of Overweight (BMI >= 25)	Modeled through custom st-gpr	EspÃ­rito Santo
38	4757	18	3	9363	2	1995	0.359119	0.325135	0.396814	20 plus, age standardized	Female	Rate	Rate	Proportion	Prevalence of Overweight (BMI >= 25)	Modeled through custom st-gpr	EspÃ­rito Santo
38	4757	18	3	9363	2	2000	0.390905	0.362879	0.422026	20 plus, age standardized	Female	Rate	Rate	Proportion	Prevalence of Overweight (BMI >= 25)	Modeled through custom st-gpr	EspÃ­rito Santo
38	4757	18	3	9363	2	2005	0.424571	0.404202	0.44553	20 plus, age standardized	Female	Rate	Rate	Proportion	Prevalence of Overweight (BMI >= 25)	Modeled through custom st-gpr	EspÃ­rito Santo
38	4757	18	3	9363	2	2010	0.444281	0.425374	0.463515	20 plus, age standardized	Female	Rate	Rate	Proportion	Prevalence of Overweight (BMI >= 25)	Modeled through custom st-gpr	EspÃ­rito Santo
38	4757	18	3	9363	2	2017	0.516821	0.480886	0.553567	20 plus, age standardized	Female	Rate	Rate	Proportion	Prevalence of Overweight (BMI >= 25)	Modeled through custom st-gpr	EspÃ­rito Santo
38	4757	18	3	9363	3	1990	0.34746	0.318921	0.376857	20 plus, age standardized	Both	Rate	Rate	Proportion	Prevalence of Overweight (BMI >= 25)	Modeled through custom st-gpr	EspÃ­rito Santo
38	4757	18	3	9363	3	1995	0.38426	0.358551	0.410694	20 plus, age standardized	Both	Rate	Rate	Proportion	Prevalence of Overweight (BMI >= 25)	Modeled through custom st-gpr	EspÃ­rito Santo
38	4757	18	3	9363	3	2000	0.410341	0.3905	0.433229	20 plus, age standardized	Both	Rate	Rate	Proportion	Prevalence of Overweight (BMI >= 25)	Modeled through custom st-gpr	EspÃ­rito Santo
38	4757	18	3	9363	3	2005	0.44492	0.429867	0.459793	20 plus, age standardized	Both	Rate	Rate	Proportion	Prevalence of Overweight (BMI >= 25)	Modeled through custom st-gpr	EspÃ­rito Santo
38	4757	18	3	9363	3	2010	0.46048	0.447025	0.47504	20 plus, age standardized	Both	Rate	Rate	Proportion	Prevalence of Overweight (BMI >= 25)	Modeled through custom st-gpr	EspÃ­rito Santo
38	4757	18	3	9363	3	2017	0.528704	0.503818	0.552566	20 plus, age standardized	Both	Rate	Rate	Proportion	Prevalence of Overweight (BMI >= 25)	Modeled through custom st-gpr	EspÃ­rito Santo
38	4757	18	3	9364	1	1990	0.070996	0.0584097	0.0856776	20 plus, age standardized	Male	Rate	Rate	Proportion	Prevalence of Obesity (BMI >= 30)	Modeled through custom st-gpr	EspÃ­rito Santo
38	4757	18	3	9364	1	1995	0.0876002	0.0738121	0.103204	20 plus, age standardized	Male	Rate	Rate	Proportion	Prevalence of Obesity (BMI >= 30)	Modeled through custom st-gpr	EspÃ­rito Santo
38	4757	18	3	9364	1	2000	0.117887	0.102779	0.133462	20 plus, age standardized	Male	Rate	Rate	Proportion	Prevalence of Obesity (BMI >= 30)	Modeled through custom st-gpr	EspÃ­rito Santo
38	4757	18	3	9364	1	2005	0.15364	0.138585	0.169185	20 plus, age standardized	Male	Rate	Rate	Proportion	Prevalence of Obesity (BMI >= 30)	Modeled through custom st-gpr	EspÃ­rito Santo
38	4757	18	3	9364	1	2010	0.186907	0.172036	0.203434	20 plus, age standardized	Male	Rate	Rate	Proportion	Prevalence of Obesity (BMI >= 30)	Modeled through custom st-gpr	EspÃ­rito Santo
38	4757	18	3	9364	1	2017	0.234163	0.210684	0.259784	20 plus, age standardized	Male	Rate	Rate	Proportion	Prevalence of Obesity (BMI >= 30)	Modeled through custom st-gpr	EspÃ­rito Santo
38	4757	18	3	9364	2	1990	0.100836	0.0841284	0.118262	20 plus, age standardized	Female	Rate	Rate	Proportion	Prevalence of Obesity (BMI >= 30)	Modeled through custom st-gpr	EspÃ­rito Santo
38	4757	18	3	9364	2	1995	0.121273	0.104572	0.139562	20 plus, age standardized	Female	Rate	Rate	Proportion	Prevalence of Obesity (BMI >= 30)	Modeled through custom st-gpr	EspÃ­rito Santo
38	4757	18	3	9364	2	2000	0.153745	0.137452	0.171467	20 plus, age standardized	Female	Rate	Rate	Proportion	Prevalence of Obesity (BMI >= 30)	Modeled through custom st-gpr	EspÃ­rito Santo
38	4757	18	3	9364	2	2005	0.187923	0.173393	0.202959	20 plus, age standardized	Female	Rate	Rate	Proportion	Prevalence of Obesity (BMI >= 30)	Modeled through custom st-gpr	EspÃ­rito Santo
38	4757	18	3	9364	2	2010	0.230787	0.214772	0.247592	20 plus, age standardized	Female	Rate	Rate	Proportion	Prevalence of Obesity (BMI >= 30)	Modeled through custom st-gpr	EspÃ­rito Santo
38	4757	18	3	9364	2	2017	0.290046	0.261231	0.318076	20 plus, age standardized	Female	Rate	Rate	Proportion	Prevalence of Obesity (BMI >= 30)	Modeled through custom st-gpr	EspÃ­rito Santo
38	4757	18	3	9364	3	1990	0.0862846	0.0754229	0.0975834	20 plus, age standardized	Both	Rate	Rate	Proportion	Prevalence of Obesity (BMI >= 30)	Modeled through custom st-gpr	EspÃ­rito Santo
38	4757	18	3	9364	3	1995	0.105065	0.0937914	0.116761	20 plus, age standardized	Both	Rate	Rate	Proportion	Prevalence of Obesity (BMI >= 30)	Modeled through custom st-gpr	EspÃ­rito Santo
38	4757	18	3	9364	3	2000	0.136625	0.125343	0.14769	20 plus, age standardized	Both	Rate	Rate	Proportion	Prevalence of Obesity (BMI >= 30)	Modeled through custom st-gpr	EspÃ­rito Santo
38	4757	18	3	9364	3	2005	0.171786	0.161342	0.182328	20 plus, age standardized	Both	Rate	Rate	Proportion	Prevalence of Obesity (BMI >= 30)	Modeled through custom st-gpr	EspÃ­rito Santo
38	4757	18	3	9364	3	2010	0.210067	0.198871	0.221904	20 plus, age standardized	Both	Rate	Rate	Proportion	Prevalence of Obesity (BMI >= 30)	Modeled through custom st-gpr	EspÃ­rito Santo
38	4757	18	3	9364	3	2017	0.263553	0.244539	0.281499	20 plus, age standardized	Both	Rate	Rate	Proportion	Prevalence of Obesity (BMI >= 30)	Modeled through custom st-gpr	EspÃ­rito Santo
38	4758	18	3	9363	1	1990	0.333653	0.295965	0.374621	20 plus, age standardized	Male	Rate	Rate	Proportion	Prevalence of Overweight (BMI >= 25)	Modeled through custom st-gpr	GoiÃ¡s
38	4758	18	3	9363	1	1995	0.370523	0.33554	0.407159	20 plus, age standardized	Male	Rate	Rate	Proportion	Prevalence of Overweight (BMI >= 25)	Modeled through custom st-gpr	GoiÃ¡s
38	4758	18	3	9363	1	2000	0.405844	0.374777	0.435274	20 plus, age standardized	Male	Rate	Rate	Proportion	Prevalence of Overweight (BMI >= 25)	Modeled through custom st-gpr	GoiÃ¡s
38	4758	18	3	9363	1	2005	0.447399	0.426311	0.469406	20 plus, age standardized	Male	Rate	Rate	Proportion	Prevalence of Overweight (BMI >= 25)	Modeled through custom st-gpr	GoiÃ¡s
38	4758	18	3	9363	1	2010	0.463412	0.442763	0.483303	20 plus, age standardized	Male	Rate	Rate	Proportion	Prevalence of Overweight (BMI >= 25)	Modeled through custom st-gpr	GoiÃ¡s
38	4758	18	3	9363	1	2017	0.529459	0.499936	0.560374	20 plus, age standardized	Male	Rate	Rate	Proportion	Prevalence of Overweight (BMI >= 25)	Modeled through custom st-gpr	GoiÃ¡s
38	4758	18	3	9363	2	1990	0.318708	0.281258	0.361111	20 plus, age standardized	Female	Rate	Rate	Proportion	Prevalence of Overweight (BMI >= 25)	Modeled through custom st-gpr	GoiÃ¡s
38	4758	18	3	9363	2	1995	0.357761	0.322926	0.39403	20 plus, age standardized	Female	Rate	Rate	Proportion	Prevalence of Overweight (BMI >= 25)	Modeled through custom st-gpr	GoiÃ¡s
38	4758	18	3	9363	2	2000	0.409273	0.379838	0.439893	20 plus, age standardized	Female	Rate	Rate	Proportion	Prevalence of Overweight (BMI >= 25)	Modeled through custom st-gpr	GoiÃ¡s
38	4758	18	3	9363	2	2005	0.446215	0.423649	0.466638	20 plus, age standardized	Female	Rate	Rate	Proportion	Prevalence of Overweight (BMI >= 25)	Modeled through custom st-gpr	GoiÃ¡s
38	4758	18	3	9363	2	2010	0.450196	0.430165	0.469394	20 plus, age standardized	Female	Rate	Rate	Proportion	Prevalence of Overweight (BMI >= 25)	Modeled through custom st-gpr	GoiÃ¡s
38	4758	18	3	9363	2	2017	0.510905	0.476604	0.547209	20 plus, age standardized	Female	Rate	Rate	Proportion	Prevalence of Overweight (BMI >= 25)	Modeled through custom st-gpr	GoiÃ¡s
38	4758	18	3	9363	3	1990	0.325976	0.297729	0.353143	20 plus, age standardized	Both	Rate	Rate	Proportion	Prevalence of Overweight (BMI >= 25)	Modeled through custom st-gpr	GoiÃ¡s
38	4758	18	3	9363	3	1995	0.363833	0.338458	0.389816	20 plus, age standardized	Both	Rate	Rate	Proportion	Prevalence of Overweight (BMI >= 25)	Modeled through custom st-gpr	GoiÃ¡s
38	4758	18	3	9363	3	2000	0.407487	0.386535	0.430114	20 plus, age standardized	Both	Rate	Rate	Proportion	Prevalence of Overweight (BMI >= 25)	Modeled through custom st-gpr	GoiÃ¡s
38	4758	18	3	9363	3	2005	0.447001	0.430644	0.462668	20 plus, age standardized	Both	Rate	Rate	Proportion	Prevalence of Overweight (BMI >= 25)	Modeled through custom st-gpr	GoiÃ¡s
38	4758	18	3	9363	3	2010	0.457096	0.443213	0.471083	20 plus, age standardized	Both	Rate	Rate	Proportion	Prevalence of Overweight (BMI >= 25)	Modeled through custom st-gpr	GoiÃ¡s
38	4758	18	3	9363	3	2017	0.520591	0.497739	0.543403	20 plus, age standardized	Both	Rate	Rate	Proportion	Prevalence of Overweight (BMI >= 25)	Modeled through custom st-gpr	GoiÃ¡s
38	4758	18	3	9364	1	1990	0.0577319	0.0469501	0.0690424	20 plus, age standardized	Male	Rate	Rate	Proportion	Prevalence of Obesity (BMI >= 30)	Modeled through custom st-gpr	GoiÃ¡s
38	4758	18	3	9364	1	1995	0.071589	0.0602712	0.0842058	20 plus, age standardized	Male	Rate	Rate	Proportion	Prevalence of Obesity (BMI >= 30)	Modeled through custom st-gpr	GoiÃ¡s
38	4758	18	3	9364	1	2000	0.103547	0.0902899	0.118387	20 plus, age standardized	Male	Rate	Rate	Proportion	Prevalence of Obesity (BMI >= 30)	Modeled through custom st-gpr	GoiÃ¡s
38	4758	18	3	9364	1	2005	0.139574	0.126653	0.153015	20 plus, age standardized	Male	Rate	Rate	Proportion	Prevalence of Obesity (BMI >= 30)	Modeled through custom st-gpr	GoiÃ¡s
38	4758	18	3	9364	1	2010	0.170563	0.156851	0.184682	20 plus, age standardized	Male	Rate	Rate	Proportion	Prevalence of Obesity (BMI >= 30)	Modeled through custom st-gpr	GoiÃ¡s
38	4758	18	3	9364	1	2017	0.214166	0.192659	0.238155	20 plus, age standardized	Male	Rate	Rate	Proportion	Prevalence of Obesity (BMI >= 30)	Modeled through custom st-gpr	GoiÃ¡s
38	4758	18	3	9364	2	1990	0.093189	0.0784567	0.110371	20 plus, age standardized	Female	Rate	Rate	Proportion	Prevalence of Obesity (BMI >= 30)	Modeled through custom st-gpr	GoiÃ¡s
38	4758	18	3	9364	2	1995	0.114248	0.0986054	0.131142	20 plus, age standardized	Female	Rate	Rate	Proportion	Prevalence of Obesity (BMI >= 30)	Modeled through custom st-gpr	GoiÃ¡s
38	4758	18	3	9364	2	2000	0.157387	0.14141	0.17506	20 plus, age standardized	Female	Rate	Rate	Proportion	Prevalence of Obesity (BMI >= 30)	Modeled through custom st-gpr	GoiÃ¡s
38	4758	18	3	9364	2	2005	0.195055	0.178826	0.210841	20 plus, age standardized	Female	Rate	Rate	Proportion	Prevalence of Obesity (BMI >= 30)	Modeled through custom st-gpr	GoiÃ¡s
38	4758	18	3	9364	2	2010	0.23179	0.214574	0.246965	20 plus, age standardized	Female	Rate	Rate	Proportion	Prevalence of Obesity (BMI >= 30)	Modeled through custom st-gpr	GoiÃ¡s
38	4758	18	3	9364	2	2017	0.28435	0.257769	0.310328	20 plus, age standardized	Female	Rate	Rate	Proportion	Prevalence of Obesity (BMI >= 30)	Modeled through custom st-gpr	GoiÃ¡s
38	4758	18	3	9364	3	1990	0.0751676	0.0657453	0.0853447	20 plus, age standardized	Both	Rate	Rate	Proportion	Prevalence of Obesity (BMI >= 30)	Modeled through custom st-gpr	GoiÃ¡s
38	4758	18	3	9364	3	1995	0.0928735	0.0829712	0.103201	20 plus, age standardized	Both	Rate	Rate	Proportion	Prevalence of Obesity (BMI >= 30)	Modeled through custom st-gpr	GoiÃ¡s
38	4758	18	3	9364	3	2000	0.130756	0.119934	0.142044	20 plus, age standardized	Both	Rate	Rate	Proportion	Prevalence of Obesity (BMI >= 30)	Modeled through custom st-gpr	GoiÃ¡s
38	4758	18	3	9364	3	2005	0.16792	0.15793	0.178466	20 plus, age standardized	Both	Rate	Rate	Proportion	Prevalence of Obesity (BMI >= 30)	Modeled through custom st-gpr	GoiÃ¡s
38	4758	18	3	9364	3	2010	0.202124	0.191189	0.212777	20 plus, age standardized	Both	Rate	Rate	Proportion	Prevalence of Obesity (BMI >= 30)	Modeled through custom st-gpr	GoiÃ¡s
38	4758	18	3	9364	3	2017	0.25064	0.233443	0.268351	20 plus, age standardized	Both	Rate	Rate	Proportion	Prevalence of Obesity (BMI >= 30)	Modeled through custom st-gpr	GoiÃ¡s
38	4759	18	3	9363	1	1990	0.250151	0.220042	0.281191	20 plus, age standardized	Male	Rate	Rate	Proportion	Prevalence of Overweight (BMI >= 25)	Modeled through custom st-gpr	MaranhÃ£o
38	4759	18	3	9363	1	1995	0.291491	0.262387	0.320166	20 plus, age standardized	Male	Rate	Rate	Proportion	Prevalence of Overweight (BMI >= 25)	Modeled through custom st-gpr	MaranhÃ£o
38	4759	18	3	9363	1	2000	0.334148	0.309585	0.359969	20 plus, age standardized	Male	Rate	Rate	Proportion	Prevalence of Overweight (BMI >= 25)	Modeled through custom st-gpr	MaranhÃ£o
38	4759	18	3	9363	1	2005	0.383996	0.365871	0.404948	20 plus, age standardized	Male	Rate	Rate	Proportion	Prevalence of Overweight (BMI >= 25)	Modeled through custom st-gpr	MaranhÃ£o
38	4759	18	3	9363	1	2010	0.404622	0.386759	0.423279	20 plus, age standardized	Male	Rate	Rate	Proportion	Prevalence of Overweight (BMI >= 25)	Modeled through custom st-gpr	MaranhÃ£o
38	4759	18	3	9363	1	2017	0.471071	0.441639	0.503138	20 plus, age standardized	Male	Rate	Rate	Proportion	Prevalence of Overweight (BMI >= 25)	Modeled through custom st-gpr	MaranhÃ£o
38	4759	18	3	9363	2	1990	0.240026	0.208768	0.278025	20 plus, age standardized	Female	Rate	Rate	Proportion	Prevalence of Overweight (BMI >= 25)	Modeled through custom st-gpr	MaranhÃ£o
38	4759	18	3	9363	2	1995	0.285137	0.254331	0.318944	20 plus, age standardized	Female	Rate	Rate	Proportion	Prevalence of Overweight (BMI >= 25)	Modeled through custom st-gpr	MaranhÃ£o
38	4759	18	3	9363	2	2000	0.344556	0.317871	0.374635	20 plus, age standardized	Female	Rate	Rate	Proportion	Prevalence of Overweight (BMI >= 25)	Modeled through custom st-gpr	MaranhÃ£o
38	4759	18	3	9363	2	2005	0.394286	0.375028	0.415579	20 plus, age standardized	Female	Rate	Rate	Proportion	Prevalence of Overweight (BMI >= 25)	Modeled through custom st-gpr	MaranhÃ£o
38	4759	18	3	9363	2	2010	0.407364	0.389548	0.425377	20 plus, age standardized	Female	Rate	Rate	Proportion	Prevalence of Overweight (BMI >= 25)	Modeled through custom st-gpr	MaranhÃ£o
38	4759	18	3	9363	2	2017	0.471951	0.43821	0.505508	20 plus, age standardized	Female	Rate	Rate	Proportion	Prevalence of Overweight (BMI >= 25)	Modeled through custom st-gpr	MaranhÃ£o
38	4759	18	3	9363	3	1990	0.244989	0.22212	0.267996	20 plus, age standardized	Both	Rate	Rate	Proportion	Prevalence of Overweight (BMI >= 25)	Modeled through custom st-gpr	MaranhÃ£o
38	4759	18	3	9363	3	1995	0.288246	0.265485	0.31075	20 plus, age standardized	Both	Rate	Rate	Proportion	Prevalence of Overweight (BMI >= 25)	Modeled through custom st-gpr	MaranhÃ£o
38	4759	18	3	9363	3	2000	0.339513	0.319963	0.357854	20 plus, age standardized	Both	Rate	Rate	Proportion	Prevalence of Overweight (BMI >= 25)	Modeled through custom st-gpr	MaranhÃ£o
38	4759	18	3	9363	3	2005	0.389375	0.376368	0.402161	20 plus, age standardized	Both	Rate	Rate	Proportion	Prevalence of Overweight (BMI >= 25)	Modeled through custom st-gpr	MaranhÃ£o
38	4759	18	3	9363	3	2010	0.406183	0.393843	0.419214	20 plus, age standardized	Both	Rate	Rate	Proportion	Prevalence of Overweight (BMI >= 25)	Modeled through custom st-gpr	MaranhÃ£o
38	4759	18	3	9363	3	2017	0.471792	0.448512	0.495255	20 plus, age standardized	Both	Rate	Rate	Proportion	Prevalence of Overweight (BMI >= 25)	Modeled through custom st-gpr	MaranhÃ£o
38	4759	18	3	9364	1	1990	0.035698	0.0278854	0.04444	20 plus, age standardized	Male	Rate	Rate	Proportion	Prevalence of Obesity (BMI >= 30)	Modeled through custom st-gpr	MaranhÃ£o
38	4759	18	3	9364	1	1995	0.0484201	0.0397621	0.0586249	20 plus, age standardized	Male	Rate	Rate	Proportion	Prevalence of Obesity (BMI >= 30)	Modeled through custom st-gpr	MaranhÃ£o
38	4759	18	3	9364	1	2000	0.0736735	0.0633555	0.0847246	20 plus, age standardized	Male	Rate	Rate	Proportion	Prevalence of Obesity (BMI >= 30)	Modeled through custom st-gpr	MaranhÃ£o
38	4759	18	3	9364	1	2005	0.105023	0.0944538	0.116134	20 plus, age standardized	Male	Rate	Rate	Proportion	Prevalence of Obesity (BMI >= 30)	Modeled through custom st-gpr	MaranhÃ£o
38	4759	18	3	9364	1	2010	0.131509	0.120138	0.143428	20 plus, age standardized	Male	Rate	Rate	Proportion	Prevalence of Obesity (BMI >= 30)	Modeled through custom st-gpr	MaranhÃ£o
38	4759	18	3	9364	1	2017	0.168558	0.150636	0.188804	20 plus, age standardized	Male	Rate	Rate	Proportion	Prevalence of Obesity (BMI >= 30)	Modeled through custom st-gpr	MaranhÃ£o
38	4759	18	3	9364	2	1990	0.0599924	0.0496275	0.0730874	20 plus, age standardized	Female	Rate	Rate	Proportion	Prevalence of Obesity (BMI >= 30)	Modeled through custom st-gpr	MaranhÃ£o
38	4759	18	3	9364	2	1995	0.0804483	0.0684676	0.094622	20 plus, age standardized	Female	Rate	Rate	Proportion	Prevalence of Obesity (BMI >= 30)	Modeled through custom st-gpr	MaranhÃ£o
38	4759	18	3	9364	2	2000	0.118478	0.105025	0.133751	20 plus, age standardized	Female	Rate	Rate	Proportion	Prevalence of Obesity (BMI >= 30)	Modeled through custom st-gpr	MaranhÃ£o
38	4759	18	3	9364	2	2005	0.156827	0.143663	0.170692	20 plus, age standardized	Female	Rate	Rate	Proportion	Prevalence of Obesity (BMI >= 30)	Modeled through custom st-gpr	MaranhÃ£o
38	4759	18	3	9364	2	2010	0.190475	0.176367	0.20479	20 plus, age standardized	Female	Rate	Rate	Proportion	Prevalence of Obesity (BMI >= 30)	Modeled through custom st-gpr	MaranhÃ£o
38	4759	18	3	9364	2	2017	0.238284	0.215526	0.26047	20 plus, age standardized	Female	Rate	Rate	Proportion	Prevalence of Obesity (BMI >= 30)	Modeled through custom st-gpr	MaranhÃ£o
38	4759	18	3	9364	3	1990	0.0480796	0.041216	0.0555961	20 plus, age standardized	Both	Rate	Rate	Proportion	Prevalence of Obesity (BMI >= 30)	Modeled through custom st-gpr	MaranhÃ£o
38	4759	18	3	9364	3	1995	0.0648117	0.0570112	0.0734668	20 plus, age standardized	Both	Rate	Rate	Proportion	Prevalence of Obesity (BMI >= 30)	Modeled through custom st-gpr	MaranhÃ£o
38	4759	18	3	9364	3	2000	0.0965731	0.0878417	0.10591	20 plus, age standardized	Both	Rate	Rate	Proportion	Prevalence of Obesity (BMI >= 30)	Modeled through custom st-gpr	MaranhÃ£o
38	4759	18	3	9364	3	2005	0.131437	0.122745	0.140775	20 plus, age standardized	Both	Rate	Rate	Proportion	Prevalence of Obesity (BMI >= 30)	Modeled through custom st-gpr	MaranhÃ£o
38	4759	18	3	9364	3	2010	0.161782	0.152942	0.171034	20 plus, age standardized	Both	Rate	Rate	Proportion	Prevalence of Obesity (BMI >= 30)	Modeled through custom st-gpr	MaranhÃ£o
38	4759	18	3	9364	3	2017	0.204764	0.190092	0.220327	20 plus, age standardized	Both	Rate	Rate	Proportion	Prevalence of Obesity (BMI >= 30)	Modeled through custom st-gpr	MaranhÃ£o
38	4760	18	3	9363	1	1990	0.332963	0.297995	0.371654	20 plus, age standardized	Male	Rate	Rate	Proportion	Prevalence of Overweight (BMI >= 25)	Modeled through custom st-gpr	Minas Gerais
38	4760	18	3	9363	1	1995	0.352249	0.321235	0.383432	20 plus, age standardized	Male	Rate	Rate	Proportion	Prevalence of Overweight (BMI >= 25)	Modeled through custom st-gpr	Minas Gerais
38	4760	18	3	9363	1	2000	0.32147	0.299752	0.344585	20 plus, age standardized	Male	Rate	Rate	Proportion	Prevalence of Overweight (BMI >= 25)	Modeled through custom st-gpr	Minas Gerais
38	4760	18	3	9363	1	2005	0.401199	0.383465	0.419792	20 plus, age standardized	Male	Rate	Rate	Proportion	Prevalence of Overweight (BMI >= 25)	Modeled through custom st-gpr	Minas Gerais
38	4760	18	3	9363	1	2010	0.441762	0.42468	0.460232	20 plus, age standardized	Male	Rate	Rate	Proportion	Prevalence of Overweight (BMI >= 25)	Modeled through custom st-gpr	Minas Gerais
38	4760	18	3	9363	1	2017	0.514804	0.485446	0.545041	20 plus, age standardized	Male	Rate	Rate	Proportion	Prevalence of Overweight (BMI >= 25)	Modeled through custom st-gpr	Minas Gerais
38	4760	18	3	9363	2	1990	0.404489	0.362467	0.450093	20 plus, age standardized	Female	Rate	Rate	Proportion	Prevalence of Overweight (BMI >= 25)	Modeled through custom st-gpr	Minas Gerais
38	4760	18	3	9363	2	1995	0.434567	0.399021	0.470818	20 plus, age standardized	Female	Rate	Rate	Proportion	Prevalence of Overweight (BMI >= 25)	Modeled through custom st-gpr	Minas Gerais
38	4760	18	3	9363	2	2000	0.421195	0.39452	0.448856	20 plus, age standardized	Female	Rate	Rate	Proportion	Prevalence of Overweight (BMI >= 25)	Modeled through custom st-gpr	Minas Gerais
38	4760	18	3	9363	2	2005	0.428909	0.410476	0.447544	20 plus, age standardized	Female	Rate	Rate	Proportion	Prevalence of Overweight (BMI >= 25)	Modeled through custom st-gpr	Minas Gerais
38	4760	18	3	9363	2	2010	0.433934	0.416327	0.451472	20 plus, age standardized	Female	Rate	Rate	Proportion	Prevalence of Overweight (BMI >= 25)	Modeled through custom st-gpr	Minas Gerais
38	4760	18	3	9363	2	2017	0.499624	0.467682	0.534564	20 plus, age standardized	Female	Rate	Rate	Proportion	Prevalence of Overweight (BMI >= 25)	Modeled through custom st-gpr	Minas Gerais
38	4760	18	3	9363	3	1990	0.370106	0.341849	0.3987	20 plus, age standardized	Both	Rate	Rate	Proportion	Prevalence of Overweight (BMI >= 25)	Modeled through custom st-gpr	Minas Gerais
38	4760	18	3	9363	3	1995	0.395153	0.369973	0.419446	20 plus, age standardized	Both	Rate	Rate	Proportion	Prevalence of Overweight (BMI >= 25)	Modeled through custom st-gpr	Minas Gerais
38	4760	18	3	9363	3	2000	0.373408	0.355862	0.391064	20 plus, age standardized	Both	Rate	Rate	Proportion	Prevalence of Overweight (BMI >= 25)	Modeled through custom st-gpr	Minas Gerais
38	4760	18	3	9363	3	2005	0.416328	0.403476	0.428736	20 plus, age standardized	Both	Rate	Rate	Proportion	Prevalence of Overweight (BMI >= 25)	Modeled through custom st-gpr	Minas Gerais
38	4760	18	3	9363	3	2010	0.438731	0.425838	0.45089	20 plus, age standardized	Both	Rate	Rate	Proportion	Prevalence of Overweight (BMI >= 25)	Modeled through custom st-gpr	Minas Gerais
38	4760	18	3	9363	3	2017	0.508064	0.485515	0.532436	20 plus, age standardized	Both	Rate	Rate	Proportion	Prevalence of Overweight (BMI >= 25)	Modeled through custom st-gpr	Minas Gerais
38	4760	18	3	9364	1	1990	0.0620726	0.0514949	0.07419	20 plus, age standardized	Male	Rate	Rate	Proportion	Prevalence of Obesity (BMI >= 30)	Modeled through custom st-gpr	Minas Gerais
38	4760	18	3	9364	1	1995	0.0717894	0.0611411	0.0834628	20 plus, age standardized	Male	Rate	Rate	Proportion	Prevalence of Obesity (BMI >= 30)	Modeled through custom st-gpr	Minas Gerais
38	4760	18	3	9364	1	2000	0.076833	0.067479	0.0866047	20 plus, age standardized	Male	Rate	Rate	Proportion	Prevalence of Obesity (BMI >= 30)	Modeled through custom st-gpr	Minas Gerais
38	4760	18	3	9364	1	2005	0.122781	0.11168	0.13433	20 plus, age standardized	Male	Rate	Rate	Proportion	Prevalence of Obesity (BMI >= 30)	Modeled through custom st-gpr	Minas Gerais
38	4760	18	3	9364	1	2010	0.165407	0.153971	0.178021	20 plus, age standardized	Male	Rate	Rate	Proportion	Prevalence of Obesity (BMI >= 30)	Modeled through custom st-gpr	Minas Gerais
38	4760	18	3	9364	1	2017	0.213099	0.192651	0.233647	20 plus, age standardized	Male	Rate	Rate	Proportion	Prevalence of Obesity (BMI >= 30)	Modeled through custom st-gpr	Minas Gerais
38	4760	18	3	9364	2	1990	0.127357	0.107756	0.14795	20 plus, age standardized	Female	Rate	Rate	Proportion	Prevalence of Obesity (BMI >= 30)	Modeled through custom st-gpr	Minas Gerais
38	4760	18	3	9364	2	1995	0.14464	0.126602	0.164542	20 plus, age standardized	Female	Rate	Rate	Proportion	Prevalence of Obesity (BMI >= 30)	Modeled through custom st-gpr	Minas Gerais
38	4760	18	3	9364	2	2000	0.148434	0.134521	0.16377	20 plus, age standardized	Female	Rate	Rate	Proportion	Prevalence of Obesity (BMI >= 30)	Modeled through custom st-gpr	Minas Gerais
38	4760	18	3	9364	2	2005	0.174074	0.161126	0.18626	20 plus, age standardized	Female	Rate	Rate	Proportion	Prevalence of Obesity (BMI >= 30)	Modeled through custom st-gpr	Minas Gerais
38	4760	18	3	9364	2	2010	0.215567	0.201044	0.230445	20 plus, age standardized	Female	Rate	Rate	Proportion	Prevalence of Obesity (BMI >= 30)	Modeled through custom st-gpr	Minas Gerais
38	4760	18	3	9364	2	2017	0.270174	0.246849	0.294329	20 plus, age standardized	Female	Rate	Rate	Proportion	Prevalence of Obesity (BMI >= 30)	Modeled through custom st-gpr	Minas Gerais
38	4760	18	3	9364	3	1990	0.0957059	0.0843942	0.107111	20 plus, age standardized	Both	Rate	Rate	Proportion	Prevalence of Obesity (BMI >= 30)	Modeled through custom st-gpr	Minas Gerais
38	4760	18	3	9364	3	1995	0.109469	0.0985471	0.12064	20 plus, age standardized	Both	Rate	Rate	Proportion	Prevalence of Obesity (BMI >= 30)	Modeled through custom st-gpr	Minas Gerais
38	4760	18	3	9364	3	2000	0.113845	0.104945	0.123371	20 plus, age standardized	Both	Rate	Rate	Proportion	Prevalence of Obesity (BMI >= 30)	Modeled through custom st-gpr	Minas Gerais
38	4760	18	3	9364	3	2005	0.149567	0.141538	0.158382	20 plus, age standardized	Both	Rate	Rate	Proportion	Prevalence of Obesity (BMI >= 30)	Modeled through custom st-gpr	Minas Gerais
38	4760	18	3	9364	3	2010	0.191761	0.18278	0.201232	20 plus, age standardized	Both	Rate	Rate	Proportion	Prevalence of Obesity (BMI >= 30)	Modeled through custom st-gpr	Minas Gerais
38	4760	18	3	9364	3	2017	0.243091	0.2275	0.259262	20 plus, age standardized	Both	Rate	Rate	Proportion	Prevalence of Obesity (BMI >= 30)	Modeled through custom st-gpr	Minas Gerais
38	4761	18	3	9363	1	1990	0.349782	0.313269	0.388562	20 plus, age standardized	Male	Rate	Rate	Proportion	Prevalence of Overweight (BMI >= 25)	Modeled through custom st-gpr	Mato Grosso do Sul
38	4761	18	3	9363	1	1995	0.408522	0.374104	0.446839	20 plus, age standardized	Male	Rate	Rate	Proportion	Prevalence of Overweight (BMI >= 25)	Modeled through custom st-gpr	Mato Grosso do Sul
38	4761	18	3	9363	1	2000	0.454133	0.425069	0.486222	20 plus, age standardized	Male	Rate	Rate	Proportion	Prevalence of Overweight (BMI >= 25)	Modeled through custom st-gpr	Mato Grosso do Sul
38	4761	18	3	9363	1	2005	0.500614	0.478923	0.523358	20 plus, age standardized	Male	Rate	Rate	Proportion	Prevalence of Overweight (BMI >= 25)	Modeled through custom st-gpr	Mato Grosso do Sul
38	4761	18	3	9363	1	2010	0.523571	0.503107	0.543908	20 plus, age standardized	Male	Rate	Rate	Proportion	Prevalence of Overweight (BMI >= 25)	Modeled through custom st-gpr	Mato Grosso do Sul
38	4761	18	3	9363	1	2017	0.583541	0.54914	0.615744	20 plus, age standardized	Male	Rate	Rate	Proportion	Prevalence of Overweight (BMI >= 25)	Modeled through custom st-gpr	Mato Grosso do Sul
38	4761	18	3	9363	2	1990	0.318931	0.279644	0.357718	20 plus, age standardized	Female	Rate	Rate	Proportion	Prevalence of Overweight (BMI >= 25)	Modeled through custom st-gpr	Mato Grosso do Sul
38	4761	18	3	9363	2	1995	0.375249	0.340181	0.411584	20 plus, age standardized	Female	Rate	Rate	Proportion	Prevalence of Overweight (BMI >= 25)	Modeled through custom st-gpr	Mato Grosso do Sul
38	4761	18	3	9363	2	2000	0.434801	0.404988	0.466337	20 plus, age standardized	Female	Rate	Rate	Proportion	Prevalence of Overweight (BMI >= 25)	Modeled through custom st-gpr	Mato Grosso do Sul
38	4761	18	3	9363	2	2005	0.476066	0.454487	0.497726	20 plus, age standardized	Female	Rate	Rate	Proportion	Prevalence of Overweight (BMI >= 25)	Modeled through custom st-gpr	Mato Grosso do Sul
38	4761	18	3	9363	2	2010	0.486544	0.468034	0.504687	20 plus, age standardized	Female	Rate	Rate	Proportion	Prevalence of Overweight (BMI >= 25)	Modeled through custom st-gpr	Mato Grosso do Sul
38	4761	18	3	9363	2	2017	0.545369	0.510309	0.58145	20 plus, age standardized	Female	Rate	Rate	Proportion	Prevalence of Overweight (BMI >= 25)	Modeled through custom st-gpr	Mato Grosso do Sul
38	4761	18	3	9363	3	1990	0.334036	0.30784	0.363853	20 plus, age standardized	Both	Rate	Rate	Proportion	Prevalence of Overweight (BMI >= 25)	Modeled through custom st-gpr	Mato Grosso do Sul
38	4761	18	3	9363	3	1995	0.391324	0.366886	0.418578	20 plus, age standardized	Both	Rate	Rate	Proportion	Prevalence of Overweight (BMI >= 25)	Modeled through custom st-gpr	Mato Grosso do Sul
38	4761	18	3	9363	3	2000	0.444008	0.422331	0.464058	20 plus, age standardized	Both	Rate	Rate	Proportion	Prevalence of Overweight (BMI >= 25)	Modeled through custom st-gpr	Mato Grosso do Sul
38	4761	18	3	9363	3	2005	0.488115	0.472915	0.503251	20 plus, age standardized	Both	Rate	Rate	Proportion	Prevalence of Overweight (BMI >= 25)	Modeled through custom st-gpr	Mato Grosso do Sul
38	4761	18	3	9363	3	2010	0.504951	0.491695	0.518634	20 plus, age standardized	Both	Rate	Rate	Proportion	Prevalence of Overweight (BMI >= 25)	Modeled through custom st-gpr	Mato Grosso do Sul
38	4761	18	3	9363	3	2017	0.564514	0.540696	0.590062	20 plus, age standardized	Both	Rate	Rate	Proportion	Prevalence of Overweight (BMI >= 25)	Modeled through custom st-gpr	Mato Grosso do Sul
38	4761	18	3	9364	1	1990	0.0673536	0.0557895	0.0810695	20 plus, age standardized	Male	Rate	Rate	Proportion	Prevalence of Obesity (BMI >= 30)	Modeled through custom st-gpr	Mato Grosso do Sul
38	4761	18	3	9364	1	1995	0.0910347	0.0768858	0.106473	20 plus, age standardized	Male	Rate	Rate	Proportion	Prevalence of Obesity (BMI >= 30)	Modeled through custom st-gpr	Mato Grosso do Sul
38	4761	18	3	9364	1	2000	0.134828	0.118654	0.151931	20 plus, age standardized	Male	Rate	Rate	Proportion	Prevalence of Obesity (BMI >= 30)	Modeled through custom st-gpr	Mato Grosso do Sul
38	4761	18	3	9364	1	2005	0.181283	0.16615	0.197837	20 plus, age standardized	Male	Rate	Rate	Proportion	Prevalence of Obesity (BMI >= 30)	Modeled through custom st-gpr	Mato Grosso do Sul
38	4761	18	3	9364	1	2010	0.225462	0.209691	0.242387	20 plus, age standardized	Male	Rate	Rate	Proportion	Prevalence of Obesity (BMI >= 30)	Modeled through custom st-gpr	Mato Grosso do Sul
38	4761	18	3	9364	1	2017	0.270189	0.243811	0.297531	20 plus, age standardized	Male	Rate	Rate	Proportion	Prevalence of Obesity (BMI >= 30)	Modeled through custom st-gpr	Mato Grosso do Sul
38	4761	18	3	9364	2	1990	0.0944888	0.0790471	0.112717	20 plus, age standardized	Female	Rate	Rate	Proportion	Prevalence of Obesity (BMI >= 30)	Modeled through custom st-gpr	Mato Grosso do Sul
38	4761	18	3	9364	2	1995	0.124183	0.107332	0.142623	20 plus, age standardized	Female	Rate	Rate	Proportion	Prevalence of Obesity (BMI >= 30)	Modeled through custom st-gpr	Mato Grosso do Sul
38	4761	18	3	9364	2	2000	0.17189	0.155833	0.188751	20 plus, age standardized	Female	Rate	Rate	Proportion	Prevalence of Obesity (BMI >= 30)	Modeled through custom st-gpr	Mato Grosso do Sul
38	4761	18	3	9364	2	2005	0.212738	0.199101	0.227304	20 plus, age standardized	Female	Rate	Rate	Proportion	Prevalence of Obesity (BMI >= 30)	Modeled through custom st-gpr	Mato Grosso do Sul
38	4761	18	3	9364	2	2010	0.259958	0.244948	0.275539	20 plus, age standardized	Female	Rate	Rate	Proportion	Prevalence of Obesity (BMI >= 30)	Modeled through custom st-gpr	Mato Grosso do Sul
38	4761	18	3	9364	2	2017	0.317059	0.291321	0.346339	20 plus, age standardized	Female	Rate	Rate	Proportion	Prevalence of Obesity (BMI >= 30)	Modeled through custom st-gpr	Mato Grosso do Sul
38	4761	18	3	9364	3	1990	0.0804551	0.0708654	0.0916425	20 plus, age standardized	Both	Rate	Rate	Proportion	Prevalence of Obesity (BMI >= 30)	Modeled through custom st-gpr	Mato Grosso do Sul
38	4761	18	3	9364	3	1995	0.107374	0.0961826	0.118887	20 plus, age standardized	Both	Rate	Rate	Proportion	Prevalence of Obesity (BMI >= 30)	Modeled through custom st-gpr	Mato Grosso do Sul
38	4761	18	3	9364	3	2000	0.153361	0.141772	0.165882	20 plus, age standardized	Both	Rate	Rate	Proportion	Prevalence of Obesity (BMI >= 30)	Modeled through custom st-gpr	Mato Grosso do Sul
38	4761	18	3	9364	3	2005	0.197156	0.186875	0.207657	20 plus, age standardized	Both	Rate	Rate	Proportion	Prevalence of Obesity (BMI >= 30)	Modeled through custom st-gpr	Mato Grosso do Sul
38	4761	18	3	9364	3	2010	0.243079	0.232011	0.254273	20 plus, age standardized	Both	Rate	Rate	Proportion	Prevalence of Obesity (BMI >= 30)	Modeled through custom st-gpr	Mato Grosso do Sul
38	4761	18	3	9364	3	2017	0.294466	0.274471	0.314244	20 plus, age standardized	Both	Rate	Rate	Proportion	Prevalence of Obesity (BMI >= 30)	Modeled through custom st-gpr	Mato Grosso do Sul
38	4762	18	3	9363	1	1990	0.37458	0.333929	0.416191	20 plus, age standardized	Male	Rate	Rate	Proportion	Prevalence of Overweight (BMI >= 25)	Modeled through custom st-gpr	Mato Grosso
38	4762	18	3	9363	1	1995	0.418604	0.381679	0.459834	20 plus, age standardized	Male	Rate	Rate	Proportion	Prevalence of Overweight (BMI >= 25)	Modeled through custom st-gpr	Mato Grosso
38	4762	18	3	9363	1	2000	0.4578	0.42809	0.488617	20 plus, age standardized	Male	Rate	Rate	Proportion	Prevalence of Overweight (BMI >= 25)	Modeled through custom st-gpr	Mato Grosso
38	4762	18	3	9363	1	2005	0.501679	0.47956	0.524477	20 plus, age standardized	Male	Rate	Rate	Proportion	Prevalence of Overweight (BMI >= 25)	Modeled through custom st-gpr	Mato Grosso
38	4762	18	3	9363	1	2010	0.510351	0.490231	0.530913	20 plus, age standardized	Male	Rate	Rate	Proportion	Prevalence of Overweight (BMI >= 25)	Modeled through custom st-gpr	Mato Grosso
38	4762	18	3	9363	1	2017	0.572039	0.541403	0.607383	20 plus, age standardized	Male	Rate	Rate	Proportion	Prevalence of Overweight (BMI >= 25)	Modeled through custom st-gpr	Mato Grosso
38	4762	18	3	9363	2	1990	0.351823	0.307635	0.398604	20 plus, age standardized	Female	Rate	Rate	Proportion	Prevalence of Overweight (BMI >= 25)	Modeled through custom st-gpr	Mato Grosso
38	4762	18	3	9363	2	1995	0.397867	0.355948	0.439741	20 plus, age standardized	Female	Rate	Rate	Proportion	Prevalence of Overweight (BMI >= 25)	Modeled through custom st-gpr	Mato Grosso
38	4762	18	3	9363	2	2000	0.455954	0.422647	0.488665	20 plus, age standardized	Female	Rate	Rate	Proportion	Prevalence of Overweight (BMI >= 25)	Modeled through custom st-gpr	Mato Grosso
38	4762	18	3	9363	2	2005	0.49321	0.470957	0.517444	20 plus, age standardized	Female	Rate	Rate	Proportion	Prevalence of Overweight (BMI >= 25)	Modeled through custom st-gpr	Mato Grosso
38	4762	18	3	9363	2	2010	0.486066	0.466263	0.505781	20 plus, age standardized	Female	Rate	Rate	Proportion	Prevalence of Overweight (BMI >= 25)	Modeled through custom st-gpr	Mato Grosso
38	4762	18	3	9363	2	2017	0.538775	0.504126	0.575431	20 plus, age standardized	Female	Rate	Rate	Proportion	Prevalence of Overweight (BMI >= 25)	Modeled through custom st-gpr	Mato Grosso
38	4762	18	3	9363	3	1990	0.363322	0.331013	0.394649	20 plus, age standardized	Both	Rate	Rate	Proportion	Prevalence of Overweight (BMI >= 25)	Modeled through custom st-gpr	Mato Grosso
38	4762	18	3	9363	3	1995	0.40828	0.380641	0.436913	20 plus, age standardized	Both	Rate	Rate	Proportion	Prevalence of Overweight (BMI >= 25)	Modeled through custom st-gpr	Mato Grosso
38	4762	18	3	9363	3	2000	0.456602	0.433015	0.479106	20 plus, age standardized	Both	Rate	Rate	Proportion	Prevalence of Overweight (BMI >= 25)	Modeled through custom st-gpr	Mato Grosso
38	4762	18	3	9363	3	2005	0.497352	0.481623	0.512691	20 plus, age standardized	Both	Rate	Rate	Proportion	Prevalence of Overweight (BMI >= 25)	Modeled through custom st-gpr	Mato Grosso
38	4762	18	3	9363	3	2010	0.498315	0.484797	0.511807	20 plus, age standardized	Both	Rate	Rate	Proportion	Prevalence of Overweight (BMI >= 25)	Modeled through custom st-gpr	Mato Grosso
38	4762	18	3	9363	3	2017	0.555646	0.531467	0.5808	20 plus, age standardized	Both	Rate	Rate	Proportion	Prevalence of Overweight (BMI >= 25)	Modeled through custom st-gpr	Mato Grosso
38	4762	18	3	9364	1	1990	0.0749054	0.0615612	0.0902654	20 plus, age standardized	Male	Rate	Rate	Proportion	Prevalence of Obesity (BMI >= 30)	Modeled through custom st-gpr	Mato Grosso
38	4762	18	3	9364	1	1995	0.093851	0.0793658	0.110823	20 plus, age standardized	Male	Rate	Rate	Proportion	Prevalence of Obesity (BMI >= 30)	Modeled through custom st-gpr	Mato Grosso
38	4762	18	3	9364	1	2000	0.133683	0.117549	0.151986	20 plus, age standardized	Male	Rate	Rate	Proportion	Prevalence of Obesity (BMI >= 30)	Modeled through custom st-gpr	Mato Grosso
38	4762	18	3	9364	1	2005	0.177029	0.161189	0.193694	20 plus, age standardized	Male	Rate	Rate	Proportion	Prevalence of Obesity (BMI >= 30)	Modeled through custom st-gpr	Mato Grosso
38	4762	18	3	9364	1	2010	0.209998	0.193806	0.227783	20 plus, age standardized	Male	Rate	Rate	Proportion	Prevalence of Obesity (BMI >= 30)	Modeled through custom st-gpr	Mato Grosso
38	4762	18	3	9364	1	2017	0.256407	0.230817	0.285127	20 plus, age standardized	Male	Rate	Rate	Proportion	Prevalence of Obesity (BMI >= 30)	Modeled through custom st-gpr	Mato Grosso
38	4762	18	3	9364	2	1990	0.107849	0.0900634	0.126316	20 plus, age standardized	Female	Rate	Rate	Proportion	Prevalence of Obesity (BMI >= 30)	Modeled through custom st-gpr	Mato Grosso
38	4762	18	3	9364	2	1995	0.132937	0.114983	0.150985	20 plus, age standardized	Female	Rate	Rate	Proportion	Prevalence of Obesity (BMI >= 30)	Modeled through custom st-gpr	Mato Grosso
38	4762	18	3	9364	2	2000	0.180851	0.161329	0.201124	20 plus, age standardized	Female	Rate	Rate	Proportion	Prevalence of Obesity (BMI >= 30)	Modeled through custom st-gpr	Mato Grosso
38	4762	18	3	9364	2	2005	0.219941	0.202643	0.237255	20 plus, age standardized	Female	Rate	Rate	Proportion	Prevalence of Obesity (BMI >= 30)	Modeled through custom st-gpr	Mato Grosso
38	4762	18	3	9364	2	2010	0.254284	0.235831	0.273296	20 plus, age standardized	Female	Rate	Rate	Proportion	Prevalence of Obesity (BMI >= 30)	Modeled through custom st-gpr	Mato Grosso
38	4762	18	3	9364	2	2017	0.30481	0.275766	0.33452	20 plus, age standardized	Female	Rate	Rate	Proportion	Prevalence of Obesity (BMI >= 30)	Modeled through custom st-gpr	Mato Grosso
38	4762	18	3	9364	3	1990	0.0900401	0.0788544	0.101614	20 plus, age standardized	Both	Rate	Rate	Proportion	Prevalence of Obesity (BMI >= 30)	Modeled through custom st-gpr	Mato Grosso
38	4762	18	3	9364	3	1995	0.112197	0.1004	0.1236	20 plus, age standardized	Both	Rate	Rate	Proportion	Prevalence of Obesity (BMI >= 30)	Modeled through custom st-gpr	Mato Grosso
38	4762	18	3	9364	3	2000	0.156224	0.143357	0.168329	20 plus, age standardized	Both	Rate	Rate	Proportion	Prevalence of Obesity (BMI >= 30)	Modeled through custom st-gpr	Mato Grosso
38	4762	18	3	9364	3	2005	0.197721	0.186167	0.209587	20 plus, age standardized	Both	Rate	Rate	Proportion	Prevalence of Obesity (BMI >= 30)	Modeled through custom st-gpr	Mato Grosso
38	4762	18	3	9364	3	2010	0.231496	0.21985	0.243744	20 plus, age standardized	Both	Rate	Rate	Proportion	Prevalence of Obesity (BMI >= 30)	Modeled through custom st-gpr	Mato Grosso
38	4762	18	3	9364	3	2017	0.280283	0.261033	0.300893	20 plus, age standardized	Both	Rate	Rate	Proportion	Prevalence of Obesity (BMI >= 30)	Modeled through custom st-gpr	Mato Grosso
38	4763	18	3	9363	1	1990	0.336659	0.300693	0.375419	20 plus, age standardized	Male	Rate	Rate	Proportion	Prevalence of Overweight (BMI >= 25)	Modeled through custom st-gpr	ParÃ¡
38	4763	18	3	9363	1	1995	0.385944	0.351528	0.419352	20 plus, age standardized	Male	Rate	Rate	Proportion	Prevalence of Overweight (BMI >= 25)	Modeled through custom st-gpr	ParÃ¡
38	4763	18	3	9363	1	2000	0.426099	0.397817	0.455175	20 plus, age standardized	Male	Rate	Rate	Proportion	Prevalence of Overweight (BMI >= 25)	Modeled through custom st-gpr	ParÃ¡
38	4763	18	3	9363	1	2005	0.468768	0.446028	0.490416	20 plus, age standardized	Male	Rate	Rate	Proportion	Prevalence of Overweight (BMI >= 25)	Modeled through custom st-gpr	ParÃ¡
38	4763	18	3	9363	1	2010	0.480612	0.460352	0.50092	20 plus, age standardized	Male	Rate	Rate	Proportion	Prevalence of Overweight (BMI >= 25)	Modeled through custom st-gpr	ParÃ¡
38	4763	18	3	9363	1	2017	0.536489	0.505687	0.567087	20 plus, age standardized	Male	Rate	Rate	Proportion	Prevalence of Overweight (BMI >= 25)	Modeled through custom st-gpr	ParÃ¡
38	4763	18	3	9363	2	1990	0.28822	0.250661	0.329339	20 plus, age standardized	Female	Rate	Rate	Proportion	Prevalence of Overweight (BMI >= 25)	Modeled through custom st-gpr	ParÃ¡
38	4763	18	3	9363	2	1995	0.330802	0.296927	0.365815	20 plus, age standardized	Female	Rate	Rate	Proportion	Prevalence of Overweight (BMI >= 25)	Modeled through custom st-gpr	ParÃ¡
38	4763	18	3	9363	2	2000	0.380163	0.354185	0.406907	20 plus, age standardized	Female	Rate	Rate	Proportion	Prevalence of Overweight (BMI >= 25)	Modeled through custom st-gpr	ParÃ¡
38	4763	18	3	9363	2	2005	0.421105	0.402166	0.440704	20 plus, age standardized	Female	Rate	Rate	Proportion	Prevalence of Overweight (BMI >= 25)	Modeled through custom st-gpr	ParÃ¡
38	4763	18	3	9363	2	2010	0.439596	0.42221	0.456576	20 plus, age standardized	Female	Rate	Rate	Proportion	Prevalence of Overweight (BMI >= 25)	Modeled through custom st-gpr	ParÃ¡
38	4763	18	3	9363	2	2017	0.506506	0.472943	0.539536	20 plus, age standardized	Female	Rate	Rate	Proportion	Prevalence of Overweight (BMI >= 25)	Modeled through custom st-gpr	ParÃ¡
38	4763	18	3	9363	3	1990	0.313108	0.286123	0.340194	20 plus, age standardized	Both	Rate	Rate	Proportion	Prevalence of Overweight (BMI >= 25)	Modeled through custom st-gpr	ParÃ¡
38	4763	18	3	9363	3	1995	0.358904	0.334513	0.382664	20 plus, age standardized	Both	Rate	Rate	Proportion	Prevalence of Overweight (BMI >= 25)	Modeled through custom st-gpr	ParÃ¡
38	4763	18	3	9363	3	2000	0.403608	0.383915	0.42321	20 plus, age standardized	Both	Rate	Rate	Proportion	Prevalence of Overweight (BMI >= 25)	Modeled through custom st-gpr	ParÃ¡
38	4763	18	3	9363	3	2005	0.445492	0.431371	0.459888	20 plus, age standardized	Both	Rate	Rate	Proportion	Prevalence of Overweight (BMI >= 25)	Modeled through custom st-gpr	ParÃ¡
38	4763	18	3	9363	3	2010	0.460536	0.4473	0.472917	20 plus, age standardized	Both	Rate	Rate	Proportion	Prevalence of Overweight (BMI >= 25)	Modeled through custom st-gpr	ParÃ¡
38	4763	18	3	9363	3	2017	0.521628	0.499258	0.544161	20 plus, age standardized	Both	Rate	Rate	Proportion	Prevalence of Overweight (BMI >= 25)	Modeled through custom st-gpr	ParÃ¡
38	4763	18	3	9364	1	1990	0.0652828	0.0535594	0.0793609	20 plus, age standardized	Male	Rate	Rate	Proportion	Prevalence of Obesity (BMI >= 30)	Modeled through custom st-gpr	ParÃ¡
38	4763	18	3	9364	1	1995	0.0858579	0.0723809	0.10063	20 plus, age standardized	Male	Rate	Rate	Proportion	Prevalence of Obesity (BMI >= 30)	Modeled through custom st-gpr	ParÃ¡
38	4763	18	3	9364	1	2000	0.12385	0.108943	0.140711	20 plus, age standardized	Male	Rate	Rate	Proportion	Prevalence of Obesity (BMI >= 30)	Modeled through custom st-gpr	ParÃ¡
38	4763	18	3	9364	1	2005	0.164782	0.150456	0.180129	20 plus, age standardized	Male	Rate	Rate	Proportion	Prevalence of Obesity (BMI >= 30)	Modeled through custom st-gpr	ParÃ¡
38	4763	18	3	9364	1	2010	0.191517	0.177004	0.207277	20 plus, age standardized	Male	Rate	Rate	Proportion	Prevalence of Obesity (BMI >= 30)	Modeled through custom st-gpr	ParÃ¡
38	4763	18	3	9364	1	2017	0.227383	0.202084	0.250786	20 plus, age standardized	Male	Rate	Rate	Proportion	Prevalence of Obesity (BMI >= 30)	Modeled through custom st-gpr	ParÃ¡
38	4763	18	3	9364	2	1990	0.0816903	0.0680227	0.0978711	20 plus, age standardized	Female	Rate	Rate	Proportion	Prevalence of Obesity (BMI >= 30)	Modeled through custom st-gpr	ParÃ¡
38	4763	18	3	9364	2	1995	0.103282	0.0889061	0.119221	20 plus, age standardized	Female	Rate	Rate	Proportion	Prevalence of Obesity (BMI >= 30)	Modeled through custom st-gpr	ParÃ¡
38	4763	18	3	9364	2	2000	0.139969	0.125871	0.155059	20 plus, age standardized	Female	Rate	Rate	Proportion	Prevalence of Obesity (BMI >= 30)	Modeled through custom st-gpr	ParÃ¡
38	4763	18	3	9364	2	2005	0.173576	0.160545	0.187017	20 plus, age standardized	Female	Rate	Rate	Proportion	Prevalence of Obesity (BMI >= 30)	Modeled through custom st-gpr	ParÃ¡
38	4763	18	3	9364	2	2010	0.210803	0.196378	0.226589	20 plus, age standardized	Female	Rate	Rate	Proportion	Prevalence of Obesity (BMI >= 30)	Modeled through custom st-gpr	ParÃ¡
38	4763	18	3	9364	2	2017	0.261202	0.237532	0.286657	20 plus, age standardized	Female	Rate	Rate	Proportion	Prevalence of Obesity (BMI >= 30)	Modeled through custom st-gpr	ParÃ¡
38	4763	18	3	9364	3	1990	0.073486	0.0649356	0.0838524	20 plus, age standardized	Both	Rate	Rate	Proportion	Prevalence of Obesity (BMI >= 30)	Modeled through custom st-gpr	ParÃ¡
38	4763	18	3	9364	3	1995	0.094595	0.0852148	0.105249	20 plus, age standardized	Both	Rate	Rate	Proportion	Prevalence of Obesity (BMI >= 30)	Modeled through custom st-gpr	ParÃ¡
38	4763	18	3	9364	3	2000	0.131993	0.121948	0.143655	20 plus, age standardized	Both	Rate	Rate	Proportion	Prevalence of Obesity (BMI >= 30)	Modeled through custom st-gpr	ParÃ¡
38	4763	18	3	9364	3	2005	0.16942	0.159566	0.179793	20 plus, age standardized	Both	Rate	Rate	Proportion	Prevalence of Obesity (BMI >= 30)	Modeled through custom st-gpr	ParÃ¡
38	4763	18	3	9364	3	2010	0.201438	0.190683	0.212474	20 plus, age standardized	Both	Rate	Rate	Proportion	Prevalence of Obesity (BMI >= 30)	Modeled through custom st-gpr	ParÃ¡
38	4763	18	3	9364	3	2017	0.244613	0.226855	0.261782	20 plus, age standardized	Both	Rate	Rate	Proportion	Prevalence of Obesity (BMI >= 30)	Modeled through custom st-gpr	ParÃ¡
38	4764	18	3	9363	1	1990	0.349367	0.313349	0.388813	20 plus, age standardized	Male	Rate	Rate	Proportion	Prevalence of Overweight (BMI >= 25)	Modeled through custom st-gpr	ParaÃ­ba
38	4764	18	3	9363	1	1995	0.396051	0.360611	0.434875	20 plus, age standardized	Male	Rate	Rate	Proportion	Prevalence of Overweight (BMI >= 25)	Modeled through custom st-gpr	ParaÃ­ba
38	4764	18	3	9363	1	2000	0.416433	0.386273	0.447065	20 plus, age standardized	Male	Rate	Rate	Proportion	Prevalence of Overweight (BMI >= 25)	Modeled through custom st-gpr	ParaÃ­ba
38	4764	18	3	9363	1	2005	0.459418	0.438942	0.481885	20 plus, age standardized	Male	Rate	Rate	Proportion	Prevalence of Overweight (BMI >= 25)	Modeled through custom st-gpr	ParaÃ­ba
38	4764	18	3	9363	1	2010	0.472269	0.453343	0.493423	20 plus, age standardized	Male	Rate	Rate	Proportion	Prevalence of Overweight (BMI >= 25)	Modeled through custom st-gpr	ParaÃ­ba
38	4764	18	3	9363	1	2017	0.52614	0.494661	0.558494	20 plus, age standardized	Male	Rate	Rate	Proportion	Prevalence of Overweight (BMI >= 25)	Modeled through custom st-gpr	ParaÃ­ba
38	4764	18	3	9363	2	1990	0.327938	0.288904	0.370905	20 plus, age standardized	Female	Rate	Rate	Proportion	Prevalence of Overweight (BMI >= 25)	Modeled through custom st-gpr	ParaÃ­ba
38	4764	18	3	9363	2	1995	0.377565	0.341526	0.413988	20 plus, age standardized	Female	Rate	Rate	Proportion	Prevalence of Overweight (BMI >= 25)	Modeled through custom st-gpr	ParaÃ­ba
38	4764	18	3	9363	2	2000	0.41795	0.39056	0.448643	20 plus, age standardized	Female	Rate	Rate	Proportion	Prevalence of Overweight (BMI >= 25)	Modeled through custom st-gpr	ParaÃ­ba
38	4764	18	3	9363	2	2005	0.460308	0.44096	0.480869	20 plus, age standardized	Female	Rate	Rate	Proportion	Prevalence of Overweight (BMI >= 25)	Modeled through custom st-gpr	ParaÃ­ba
38	4764	18	3	9363	2	2010	0.460837	0.441962	0.47939	20 plus, age standardized	Female	Rate	Rate	Proportion	Prevalence of Overweight (BMI >= 25)	Modeled through custom st-gpr	ParaÃ­ba
38	4764	18	3	9363	2	2017	0.506268	0.471579	0.538818	20 plus, age standardized	Female	Rate	Rate	Proportion	Prevalence of Overweight (BMI >= 25)	Modeled through custom st-gpr	ParaÃ­ba
38	4764	18	3	9363	3	1990	0.337942	0.309432	0.367214	20 plus, age standardized	Both	Rate	Rate	Proportion	Prevalence of Overweight (BMI >= 25)	Modeled through custom st-gpr	ParaÃ­ba
38	4764	18	3	9363	3	1995	0.386496	0.359373	0.413941	20 plus, age standardized	Both	Rate	Rate	Proportion	Prevalence of Overweight (BMI >= 25)	Modeled through custom st-gpr	ParaÃ­ba
38	4764	18	3	9363	3	2000	0.417705	0.397342	0.439027	20 plus, age standardized	Both	Rate	Rate	Proportion	Prevalence of Overweight (BMI >= 25)	Modeled through custom st-gpr	ParaÃ­ba
38	4764	18	3	9363	3	2005	0.460471	0.44594	0.475522	20 plus, age standardized	Both	Rate	Rate	Proportion	Prevalence of Overweight (BMI >= 25)	Modeled through custom st-gpr	ParaÃ­ba
38	4764	18	3	9363	3	2010	0.467152	0.453665	0.481101	20 plus, age standardized	Both	Rate	Rate	Proportion	Prevalence of Overweight (BMI >= 25)	Modeled through custom st-gpr	ParaÃ­ba
38	4764	18	3	9363	3	2017	0.516787	0.494056	0.539109	20 plus, age standardized	Both	Rate	Rate	Proportion	Prevalence of Overweight (BMI >= 25)	Modeled through custom st-gpr	ParaÃ­ba
38	4764	18	3	9364	1	1990	0.0690923	0.0570415	0.0831857	20 plus, age standardized	Male	Rate	Rate	Proportion	Prevalence of Obesity (BMI >= 30)	Modeled through custom st-gpr	ParaÃ­ba
38	4764	18	3	9364	1	1995	0.0901856	0.0757018	0.106705	20 plus, age standardized	Male	Rate	Rate	Proportion	Prevalence of Obesity (BMI >= 30)	Modeled through custom st-gpr	ParaÃ­ba
38	4764	18	3	9364	1	2000	0.12204	0.10695	0.138912	20 plus, age standardized	Male	Rate	Rate	Proportion	Prevalence of Obesity (BMI >= 30)	Modeled through custom st-gpr	ParaÃ­ba
38	4764	18	3	9364	1	2005	0.165524	0.15044	0.181263	20 plus, age standardized	Male	Rate	Rate	Proportion	Prevalence of Obesity (BMI >= 30)	Modeled through custom st-gpr	ParaÃ­ba
38	4764	18	3	9364	1	2010	0.195343	0.180292	0.21044	20 plus, age standardized	Male	Rate	Rate	Proportion	Prevalence of Obesity (BMI >= 30)	Modeled through custom st-gpr	ParaÃ­ba
38	4764	18	3	9364	1	2017	0.228821	0.204551	0.254788	20 plus, age standardized	Male	Rate	Rate	Proportion	Prevalence of Obesity (BMI >= 30)	Modeled through custom st-gpr	ParaÃ­ba
38	4764	18	3	9364	2	1990	0.096946	0.0813422	0.115007	20 plus, age standardized	Female	Rate	Rate	Proportion	Prevalence of Obesity (BMI >= 30)	Modeled through custom st-gpr	ParaÃ­ba
38	4764	18	3	9364	2	1995	0.122391	0.106021	0.140933	20 plus, age standardized	Female	Rate	Rate	Proportion	Prevalence of Obesity (BMI >= 30)	Modeled through custom st-gpr	ParaÃ­ba
38	4764	18	3	9364	2	2000	0.155569	0.139057	0.172592	20 plus, age standardized	Female	Rate	Rate	Proportion	Prevalence of Obesity (BMI >= 30)	Modeled through custom st-gpr	ParaÃ­ba
38	4764	18	3	9364	2	2005	0.193152	0.178754	0.209396	20 plus, age standardized	Female	Rate	Rate	Proportion	Prevalence of Obesity (BMI >= 30)	Modeled through custom st-gpr	ParaÃ­ba
38	4764	18	3	9364	2	2010	0.228454	0.211894	0.24498	20 plus, age standardized	Female	Rate	Rate	Proportion	Prevalence of Obesity (BMI >= 30)	Modeled through custom st-gpr	ParaÃ­ba
38	4764	18	3	9364	2	2017	0.270316	0.245433	0.297149	20 plus, age standardized	Female	Rate	Rate	Proportion	Prevalence of Obesity (BMI >= 30)	Modeled through custom st-gpr	ParaÃ­ba
38	4764	18	3	9364	3	1990	0.0840408	0.0733136	0.0960251	20 plus, age standardized	Both	Rate	Rate	Proportion	Prevalence of Obesity (BMI >= 30)	Modeled through custom st-gpr	ParaÃ­ba
38	4764	18	3	9364	3	1995	0.107552	0.0963849	0.120202	20 plus, age standardized	Both	Rate	Rate	Proportion	Prevalence of Obesity (BMI >= 30)	Modeled through custom st-gpr	ParaÃ­ba
38	4764	18	3	9364	3	2000	0.140127	0.128397	0.151909	20 plus, age standardized	Both	Rate	Rate	Proportion	Prevalence of Obesity (BMI >= 30)	Modeled through custom st-gpr	ParaÃ­ba
38	4764	18	3	9364	3	2005	0.180602	0.169813	0.191572	20 plus, age standardized	Both	Rate	Rate	Proportion	Prevalence of Obesity (BMI >= 30)	Modeled through custom st-gpr	ParaÃ­ba
38	4764	18	3	9364	3	2010	0.213659	0.202664	0.224839	20 plus, age standardized	Both	Rate	Rate	Proportion	Prevalence of Obesity (BMI >= 30)	Modeled through custom st-gpr	ParaÃ­ba
38	4764	18	3	9364	3	2017	0.251763	0.23314	0.269601	20 plus, age standardized	Both	Rate	Rate	Proportion	Prevalence of Obesity (BMI >= 30)	Modeled through custom st-gpr	ParaÃ­ba
38	4765	18	3	9363	1	1990	0.374592	0.335281	0.414698	20 plus, age standardized	Male	Rate	Rate	Proportion	Prevalence of Overweight (BMI >= 25)	Modeled through custom st-gpr	ParanÃ¡
38	4765	18	3	9363	1	1995	0.420226	0.384828	0.457091	20 plus, age standardized	Male	Rate	Rate	Proportion	Prevalence of Overweight (BMI >= 25)	Modeled through custom st-gpr	ParanÃ¡
38	4765	18	3	9363	1	2000	0.451632	0.423936	0.48236	20 plus, age standardized	Male	Rate	Rate	Proportion	Prevalence of Overweight (BMI >= 25)	Modeled through custom st-gpr	ParanÃ¡
38	4765	18	3	9363	1	2005	0.492025	0.470975	0.513393	20 plus, age standardized	Male	Rate	Rate	Proportion	Prevalence of Overweight (BMI >= 25)	Modeled through custom st-gpr	ParanÃ¡
38	4765	18	3	9363	1	2010	0.503239	0.484241	0.524151	20 plus, age standardized	Male	Rate	Rate	Proportion	Prevalence of Overweight (BMI >= 25)	Modeled through custom st-gpr	ParanÃ¡
38	4765	18	3	9363	1	2017	0.564286	0.533239	0.597528	20 plus, age standardized	Male	Rate	Rate	Proportion	Prevalence of Overweight (BMI >= 25)	Modeled through custom st-gpr	ParanÃ¡
38	4765	18	3	9363	2	1990	0.347173	0.306745	0.389253	20 plus, age standardized	Female	Rate	Rate	Proportion	Prevalence of Overweight (BMI >= 25)	Modeled through custom st-gpr	ParanÃ¡
38	4765	18	3	9363	2	1995	0.393399	0.358391	0.430659	20 plus, age standardized	Female	Rate	Rate	Proportion	Prevalence of Overweight (BMI >= 25)	Modeled through custom st-gpr	ParanÃ¡
38	4765	18	3	9363	2	2000	0.440468	0.411531	0.472117	20 plus, age standardized	Female	Rate	Rate	Proportion	Prevalence of Overweight (BMI >= 25)	Modeled through custom st-gpr	ParanÃ¡
38	4765	18	3	9363	2	2005	0.475226	0.455271	0.496695	20 plus, age standardized	Female	Rate	Rate	Proportion	Prevalence of Overweight (BMI >= 25)	Modeled through custom st-gpr	ParanÃ¡
38	4765	18	3	9363	2	2010	0.472499	0.454033	0.490805	20 plus, age standardized	Female	Rate	Rate	Proportion	Prevalence of Overweight (BMI >= 25)	Modeled through custom st-gpr	ParanÃ¡
38	4765	18	3	9363	2	2017	0.527496	0.494965	0.562898	20 plus, age standardized	Female	Rate	Rate	Proportion	Prevalence of Overweight (BMI >= 25)	Modeled through custom st-gpr	ParanÃ¡
38	4765	18	3	9363	3	1990	0.36073	0.332081	0.389652	20 plus, age standardized	Both	Rate	Rate	Proportion	Prevalence of Overweight (BMI >= 25)	Modeled through custom st-gpr	ParanÃ¡
38	4765	18	3	9363	3	1995	0.406592	0.380904	0.433592	20 plus, age standardized	Both	Rate	Rate	Proportion	Prevalence of Overweight (BMI >= 25)	Modeled through custom st-gpr	ParanÃ¡
38	4765	18	3	9363	3	2000	0.446009	0.424821	0.467945	20 plus, age standardized	Both	Rate	Rate	Proportion	Prevalence of Overweight (BMI >= 25)	Modeled through custom st-gpr	ParanÃ¡
38	4765	18	3	9363	3	2005	0.483644	0.468815	0.498429	20 plus, age standardized	Both	Rate	Rate	Proportion	Prevalence of Overweight (BMI >= 25)	Modeled through custom st-gpr	ParanÃ¡
38	4765	18	3	9363	3	2010	0.487966	0.475105	0.502088	20 plus, age standardized	Both	Rate	Rate	Proportion	Prevalence of Overweight (BMI >= 25)	Modeled through custom st-gpr	ParanÃ¡
38	4765	18	3	9363	3	2017	0.546182	0.522172	0.569923	20 plus, age standardized	Both	Rate	Rate	Proportion	Prevalence of Overweight (BMI >= 25)	Modeled through custom st-gpr	ParanÃ¡
38	4765	18	3	9364	1	1990	0.0698365	0.0576861	0.084538	20 plus, age standardized	Male	Rate	Rate	Proportion	Prevalence of Obesity (BMI >= 30)	Modeled through custom st-gpr	ParanÃ¡
38	4765	18	3	9364	1	1995	0.0877995	0.0747322	0.103027	20 plus, age standardized	Male	Rate	Rate	Proportion	Prevalence of Obesity (BMI >= 30)	Modeled through custom st-gpr	ParanÃ¡
38	4765	18	3	9364	1	2000	0.123689	0.10922	0.138931	20 plus, age standardized	Male	Rate	Rate	Proportion	Prevalence of Obesity (BMI >= 30)	Modeled through custom st-gpr	ParanÃ¡
38	4765	18	3	9364	1	2005	0.163369	0.149043	0.177349	20 plus, age standardized	Male	Rate	Rate	Proportion	Prevalence of Obesity (BMI >= 30)	Modeled through custom st-gpr	ParanÃ¡
38	4765	18	3	9364	1	2010	0.198942	0.184249	0.214657	20 plus, age standardized	Male	Rate	Rate	Proportion	Prevalence of Obesity (BMI >= 30)	Modeled through custom st-gpr	ParanÃ¡
38	4765	18	3	9364	1	2017	0.247157	0.223153	0.273323	20 plus, age standardized	Male	Rate	Rate	Proportion	Prevalence of Obesity (BMI >= 30)	Modeled through custom st-gpr	ParanÃ¡
38	4765	18	3	9364	2	1990	0.106838	0.0896907	0.124321	20 plus, age standardized	Female	Rate	Rate	Proportion	Prevalence of Obesity (BMI >= 30)	Modeled through custom st-gpr	ParanÃ¡
38	4765	18	3	9364	2	1995	0.132133	0.115445	0.150561	20 plus, age standardized	Female	Rate	Rate	Proportion	Prevalence of Obesity (BMI >= 30)	Modeled through custom st-gpr	ParanÃ¡
38	4765	18	3	9364	2	2000	0.173564	0.155789	0.193033	20 plus, age standardized	Female	Rate	Rate	Proportion	Prevalence of Obesity (BMI >= 30)	Modeled through custom st-gpr	ParanÃ¡
38	4765	18	3	9364	2	2005	0.208961	0.19398	0.225176	20 plus, age standardized	Female	Rate	Rate	Proportion	Prevalence of Obesity (BMI >= 30)	Modeled through custom st-gpr	ParanÃ¡
38	4765	18	3	9364	2	2010	0.241203	0.226579	0.256709	20 plus, age standardized	Female	Rate	Rate	Proportion	Prevalence of Obesity (BMI >= 30)	Modeled through custom st-gpr	ParanÃ¡
38	4765	18	3	9364	2	2017	0.291297	0.266595	0.31664	20 plus, age standardized	Female	Rate	Rate	Proportion	Prevalence of Obesity (BMI >= 30)	Modeled through custom st-gpr	ParanÃ¡
38	4765	18	3	9364	3	1990	0.0885476	0.0781318	0.0995283	20 plus, age standardized	Both	Rate	Rate	Proportion	Prevalence of Obesity (BMI >= 30)	Modeled through custom st-gpr	ParanÃ¡
38	4765	18	3	9364	3	1995	0.110485	0.0990189	0.121687	20 plus, age standardized	Both	Rate	Rate	Proportion	Prevalence of Obesity (BMI >= 30)	Modeled through custom st-gpr	ParanÃ¡
38	4765	18	3	9364	3	2000	0.149414	0.13727	0.160911	20 plus, age standardized	Both	Rate	Rate	Proportion	Prevalence of Obesity (BMI >= 30)	Modeled through custom st-gpr	ParanÃ¡
38	4765	18	3	9364	3	2005	0.187158	0.176787	0.197425	20 plus, age standardized	Both	Rate	Rate	Proportion	Prevalence of Obesity (BMI >= 30)	Modeled through custom st-gpr	ParanÃ¡
38	4765	18	3	9364	3	2010	0.221527	0.211672	0.232091	20 plus, age standardized	Both	Rate	Rate	Proportion	Prevalence of Obesity (BMI >= 30)	Modeled through custom st-gpr	ParanÃ¡
38	4765	18	3	9364	3	2017	0.271134	0.254137	0.289046	20 plus, age standardized	Both	Rate	Rate	Proportion	Prevalence of Obesity (BMI >= 30)	Modeled through custom st-gpr	ParanÃ¡
38	4766	18	3	9363	1	1990	0.335228	0.297663	0.370115	20 plus, age standardized	Male	Rate	Rate	Proportion	Prevalence of Overweight (BMI >= 25)	Modeled through custom st-gpr	Pernambuco
38	4766	18	3	9363	1	1995	0.374694	0.342835	0.408571	20 plus, age standardized	Male	Rate	Rate	Proportion	Prevalence of Overweight (BMI >= 25)	Modeled through custom st-gpr	Pernambuco
38	4766	18	3	9363	1	2000	0.401968	0.377756	0.429674	20 plus, age standardized	Male	Rate	Rate	Proportion	Prevalence of Overweight (BMI >= 25)	Modeled through custom st-gpr	Pernambuco
38	4766	18	3	9363	1	2005	0.447969	0.427686	0.468033	20 plus, age standardized	Male	Rate	Rate	Proportion	Prevalence of Overweight (BMI >= 25)	Modeled through custom st-gpr	Pernambuco
38	4766	18	3	9363	1	2010	0.465075	0.44731	0.483842	20 plus, age standardized	Male	Rate	Rate	Proportion	Prevalence of Overweight (BMI >= 25)	Modeled through custom st-gpr	Pernambuco
38	4766	18	3	9363	1	2017	0.520585	0.494185	0.551641	20 plus, age standardized	Male	Rate	Rate	Proportion	Prevalence of Overweight (BMI >= 25)	Modeled through custom st-gpr	Pernambuco
38	4766	18	3	9363	2	1990	0.325757	0.288117	0.367921	20 plus, age standardized	Female	Rate	Rate	Proportion	Prevalence of Overweight (BMI >= 25)	Modeled through custom st-gpr	Pernambuco
38	4766	18	3	9363	2	1995	0.370901	0.337	0.407868	20 plus, age standardized	Female	Rate	Rate	Proportion	Prevalence of Overweight (BMI >= 25)	Modeled through custom st-gpr	Pernambuco
38	4766	18	3	9363	2	2000	0.420294	0.392015	0.450145	20 plus, age standardized	Female	Rate	Rate	Proportion	Prevalence of Overweight (BMI >= 25)	Modeled through custom st-gpr	Pernambuco
38	4766	18	3	9363	2	2005	0.46586	0.445227	0.486922	20 plus, age standardized	Female	Rate	Rate	Proportion	Prevalence of Overweight (BMI >= 25)	Modeled through custom st-gpr	Pernambuco
38	4766	18	3	9363	2	2010	0.470543	0.4507	0.489706	20 plus, age standardized	Female	Rate	Rate	Proportion	Prevalence of Overweight (BMI >= 25)	Modeled through custom st-gpr	Pernambuco
38	4766	18	3	9363	2	2017	0.524673	0.491599	0.560496	20 plus, age standardized	Female	Rate	Rate	Proportion	Prevalence of Overweight (BMI >= 25)	Modeled through custom st-gpr	Pernambuco
38	4766	18	3	9363	3	1990	0.330435	0.303669	0.359257	20 plus, age standardized	Both	Rate	Rate	Proportion	Prevalence of Overweight (BMI >= 25)	Modeled through custom st-gpr	Pernambuco
38	4766	18	3	9363	3	1995	0.373164	0.348751	0.398954	20 plus, age standardized	Both	Rate	Rate	Proportion	Prevalence of Overweight (BMI >= 25)	Modeled through custom st-gpr	Pernambuco
38	4766	18	3	9363	3	2000	0.412409	0.393166	0.434229	20 plus, age standardized	Both	Rate	Rate	Proportion	Prevalence of Overweight (BMI >= 25)	Modeled through custom st-gpr	Pernambuco
38	4766	18	3	9363	3	2005	0.458387	0.443435	0.474287	20 plus, age standardized	Both	Rate	Rate	Proportion	Prevalence of Overweight (BMI >= 25)	Modeled through custom st-gpr	Pernambuco
38	4766	18	3	9363	3	2010	0.468948	0.455568	0.483212	20 plus, age standardized	Both	Rate	Rate	Proportion	Prevalence of Overweight (BMI >= 25)	Modeled through custom st-gpr	Pernambuco
38	4766	18	3	9363	3	2017	0.52365	0.500531	0.548173	20 plus, age standardized	Both	Rate	Rate	Proportion	Prevalence of Overweight (BMI >= 25)	Modeled through custom st-gpr	Pernambuco
38	4766	18	3	9364	1	1990	0.0618338	0.0510126	0.0730663	20 plus, age standardized	Male	Rate	Rate	Proportion	Prevalence of Obesity (BMI >= 30)	Modeled through custom st-gpr	Pernambuco
38	4766	18	3	9364	1	1995	0.0777372	0.0655005	0.0904671	20 plus, age standardized	Male	Rate	Rate	Proportion	Prevalence of Obesity (BMI >= 30)	Modeled through custom st-gpr	Pernambuco
38	4766	18	3	9364	1	2000	0.108017	0.0949461	0.121371	20 plus, age standardized	Male	Rate	Rate	Proportion	Prevalence of Obesity (BMI >= 30)	Modeled through custom st-gpr	Pernambuco
38	4766	18	3	9364	1	2005	0.148845	0.136486	0.16212	20 plus, age standardized	Male	Rate	Rate	Proportion	Prevalence of Obesity (BMI >= 30)	Modeled through custom st-gpr	Pernambuco
38	4766	18	3	9364	1	2010	0.183608	0.170922	0.197378	20 plus, age standardized	Male	Rate	Rate	Proportion	Prevalence of Obesity (BMI >= 30)	Modeled through custom st-gpr	Pernambuco
38	4766	18	3	9364	1	2017	0.22148	0.200172	0.246047	20 plus, age standardized	Male	Rate	Rate	Proportion	Prevalence of Obesity (BMI >= 30)	Modeled through custom st-gpr	Pernambuco
38	4766	18	3	9364	2	1990	0.0942158	0.0795573	0.110946	20 plus, age standardized	Female	Rate	Rate	Proportion	Prevalence of Obesity (BMI >= 30)	Modeled through custom st-gpr	Pernambuco
38	4766	18	3	9364	2	1995	0.116916	0.101133	0.133558	20 plus, age standardized	Female	Rate	Rate	Proportion	Prevalence of Obesity (BMI >= 30)	Modeled through custom st-gpr	Pernambuco
38	4766	18	3	9364	2	2000	0.154116	0.138398	0.169951	20 plus, age standardized	Female	Rate	Rate	Proportion	Prevalence of Obesity (BMI >= 30)	Modeled through custom st-gpr	Pernambuco
38	4766	18	3	9364	2	2005	0.193431	0.180179	0.207641	20 plus, age standardized	Female	Rate	Rate	Proportion	Prevalence of Obesity (BMI >= 30)	Modeled through custom st-gpr	Pernambuco
38	4766	18	3	9364	2	2010	0.229699	0.21615	0.244903	20 plus, age standardized	Female	Rate	Rate	Proportion	Prevalence of Obesity (BMI >= 30)	Modeled through custom st-gpr	Pernambuco
38	4766	18	3	9364	2	2017	0.274953	0.250829	0.300191	20 plus, age standardized	Female	Rate	Rate	Proportion	Prevalence of Obesity (BMI >= 30)	Modeled through custom st-gpr	Pernambuco
38	4766	18	3	9364	3	1990	0.0792796	0.0699639	0.0893351	20 plus, age standardized	Both	Rate	Rate	Proportion	Prevalence of Obesity (BMI >= 30)	Modeled through custom st-gpr	Pernambuco
38	4766	18	3	9364	3	1995	0.0989073	0.0883417	0.109161	20 plus, age standardized	Both	Rate	Rate	Proportion	Prevalence of Obesity (BMI >= 30)	Modeled through custom st-gpr	Pernambuco
38	4766	18	3	9364	3	2000	0.132883	0.122883	0.143504	20 plus, age standardized	Both	Rate	Rate	Proportion	Prevalence of Obesity (BMI >= 30)	Modeled through custom st-gpr	Pernambuco
38	4766	18	3	9364	3	2005	0.17305	0.163199	0.183127	20 plus, age standardized	Both	Rate	Rate	Proportion	Prevalence of Obesity (BMI >= 30)	Modeled through custom st-gpr	Pernambuco
38	4766	18	3	9364	3	2010	0.208898	0.198532	0.219586	20 plus, age standardized	Both	Rate	Rate	Proportion	Prevalence of Obesity (BMI >= 30)	Modeled through custom st-gpr	Pernambuco
38	4766	18	3	9364	3	2017	0.250892	0.234201	0.268232	20 plus, age standardized	Both	Rate	Rate	Proportion	Prevalence of Obesity (BMI >= 30)	Modeled through custom st-gpr	Pernambuco
38	4767	18	3	9363	1	1990	0.269768	0.237425	0.300864	20 plus, age standardized	Male	Rate	Rate	Proportion	Prevalence of Overweight (BMI >= 25)	Modeled through custom st-gpr	Piaui
38	4767	18	3	9363	1	1995	0.306418	0.276673	0.336985	20 plus, age standardized	Male	Rate	Rate	Proportion	Prevalence of Overweight (BMI >= 25)	Modeled through custom st-gpr	Piaui
38	4767	18	3	9363	1	2000	0.34188	0.317993	0.367536	20 plus, age standardized	Male	Rate	Rate	Proportion	Prevalence of Overweight (BMI >= 25)	Modeled through custom st-gpr	Piaui
38	4767	18	3	9363	1	2005	0.389688	0.369674	0.410521	20 plus, age standardized	Male	Rate	Rate	Proportion	Prevalence of Overweight (BMI >= 25)	Modeled through custom st-gpr	Piaui
38	4767	18	3	9363	1	2010	0.412906	0.394352	0.432068	20 plus, age standardized	Male	Rate	Rate	Proportion	Prevalence of Overweight (BMI >= 25)	Modeled through custom st-gpr	Piaui
38	4767	18	3	9363	1	2017	0.477061	0.44642	0.508233	20 plus, age standardized	Male	Rate	Rate	Proportion	Prevalence of Overweight (BMI >= 25)	Modeled through custom st-gpr	Piaui
38	4767	18	3	9363	2	1990	0.260142	0.228131	0.297031	20 plus, age standardized	Female	Rate	Rate	Proportion	Prevalence of Overweight (BMI >= 25)	Modeled through custom st-gpr	Piaui
38	4767	18	3	9363	2	1995	0.300868	0.271343	0.331758	20 plus, age standardized	Female	Rate	Rate	Proportion	Prevalence of Overweight (BMI >= 25)	Modeled through custom st-gpr	Piaui
38	4767	18	3	9363	2	2000	0.35446	0.327045	0.38232	20 plus, age standardized	Female	Rate	Rate	Proportion	Prevalence of Overweight (BMI >= 25)	Modeled through custom st-gpr	Piaui
38	4767	18	3	9363	2	2005	0.402759	0.382411	0.423596	20 plus, age standardized	Female	Rate	Rate	Proportion	Prevalence of Overweight (BMI >= 25)	Modeled through custom st-gpr	Piaui
38	4767	18	3	9363	2	2010	0.414451	0.396106	0.43285	20 plus, age standardized	Female	Rate	Rate	Proportion	Prevalence of Overweight (BMI >= 25)	Modeled through custom st-gpr	Piaui
38	4767	18	3	9363	2	2017	0.46788	0.434577	0.503727	20 plus, age standardized	Female	Rate	Rate	Proportion	Prevalence of Overweight (BMI >= 25)	Modeled through custom st-gpr	Piaui
38	4767	18	3	9363	3	1990	0.264746	0.241315	0.289614	20 plus, age standardized	Both	Rate	Rate	Proportion	Prevalence of Overweight (BMI >= 25)	Modeled through custom st-gpr	Piaui
38	4767	18	3	9363	3	1995	0.303588	0.281499	0.325281	20 plus, age standardized	Both	Rate	Rate	Proportion	Prevalence of Overweight (BMI >= 25)	Modeled through custom st-gpr	Piaui
38	4767	18	3	9363	3	2000	0.348714	0.329607	0.368017	20 plus, age standardized	Both	Rate	Rate	Proportion	Prevalence of Overweight (BMI >= 25)	Modeled through custom st-gpr	Piaui
38	4767	18	3	9363	3	2005	0.397064	0.382481	0.411065	20 plus, age standardized	Both	Rate	Rate	Proportion	Prevalence of Overweight (BMI >= 25)	Modeled through custom st-gpr	Piaui
38	4767	18	3	9363	3	2010	0.414391	0.402086	0.428825	20 plus, age standardized	Both	Rate	Rate	Proportion	Prevalence of Overweight (BMI >= 25)	Modeled through custom st-gpr	Piaui
38	4767	18	3	9363	3	2017	0.473023	0.450565	0.497835	20 plus, age standardized	Both	Rate	Rate	Proportion	Prevalence of Overweight (BMI >= 25)	Modeled through custom st-gpr	Piaui
38	4767	18	3	9364	1	1990	0.044846	0.0359254	0.0544387	20 plus, age standardized	Male	Rate	Rate	Proportion	Prevalence of Obesity (BMI >= 30)	Modeled through custom st-gpr	Piaui
38	4767	18	3	9364	1	1995	0.0584246	0.0488576	0.0692054	20 plus, age standardized	Male	Rate	Rate	Proportion	Prevalence of Obesity (BMI >= 30)	Modeled through custom st-gpr	Piaui
38	4767	18	3	9364	1	2000	0.0860772	0.0745407	0.0982528	20 plus, age standardized	Male	Rate	Rate	Proportion	Prevalence of Obesity (BMI >= 30)	Modeled through custom st-gpr	Piaui
38	4767	18	3	9364	1	2005	0.121689	0.110389	0.133734	20 plus, age standardized	Male	Rate	Rate	Proportion	Prevalence of Obesity (BMI >= 30)	Modeled through custom st-gpr	Piaui
38	4767	18	3	9364	1	2010	0.151246	0.139145	0.164828	20 plus, age standardized	Male	Rate	Rate	Proportion	Prevalence of Obesity (BMI >= 30)	Modeled through custom st-gpr	Piaui
38	4767	18	3	9364	1	2017	0.185607	0.164918	0.208653	20 plus, age standardized	Male	Rate	Rate	Proportion	Prevalence of Obesity (BMI >= 30)	Modeled through custom st-gpr	Piaui
38	4767	18	3	9364	2	1990	0.0691763	0.0575908	0.0826052	20 plus, age standardized	Female	Rate	Rate	Proportion	Prevalence of Obesity (BMI >= 30)	Modeled through custom st-gpr	Piaui
38	4767	18	3	9364	2	1995	0.0887609	0.0758574	0.103156	20 plus, age standardized	Female	Rate	Rate	Proportion	Prevalence of Obesity (BMI >= 30)	Modeled through custom st-gpr	Piaui
38	4767	18	3	9364	2	2000	0.125522	0.111621	0.140141	20 plus, age standardized	Female	Rate	Rate	Proportion	Prevalence of Obesity (BMI >= 30)	Modeled through custom st-gpr	Piaui
38	4767	18	3	9364	2	2005	0.164203	0.150379	0.178351	20 plus, age standardized	Female	Rate	Rate	Proportion	Prevalence of Obesity (BMI >= 30)	Modeled through custom st-gpr	Piaui
38	4767	18	3	9364	2	2010	0.19731	0.183397	0.21192	20 plus, age standardized	Female	Rate	Rate	Proportion	Prevalence of Obesity (BMI >= 30)	Modeled through custom st-gpr	Piaui
38	4767	18	3	9364	2	2017	0.238918	0.215537	0.263807	20 plus, age standardized	Female	Rate	Rate	Proportion	Prevalence of Obesity (BMI >= 30)	Modeled through custom st-gpr	Piaui
38	4767	18	3	9364	3	1990	0.0575137	0.0499447	0.0658066	20 plus, age standardized	Both	Rate	Rate	Proportion	Prevalence of Obesity (BMI >= 30)	Modeled through custom st-gpr	Piaui
38	4767	18	3	9364	3	1995	0.0742965	0.0662799	0.0832542	20 plus, age standardized	Both	Rate	Rate	Proportion	Prevalence of Obesity (BMI >= 30)	Modeled through custom st-gpr	Piaui
38	4767	18	3	9364	3	2000	0.106784	0.0981532	0.116238	20 plus, age standardized	Both	Rate	Rate	Proportion	Prevalence of Obesity (BMI >= 30)	Modeled through custom st-gpr	Piaui
38	4767	18	3	9364	3	2005	0.144161	0.135161	0.153327	20 plus, age standardized	Both	Rate	Rate	Proportion	Prevalence of Obesity (BMI >= 30)	Modeled through custom st-gpr	Piaui
38	4767	18	3	9364	3	2010	0.175656	0.165725	0.185623	20 plus, age standardized	Both	Rate	Rate	Proportion	Prevalence of Obesity (BMI >= 30)	Modeled through custom st-gpr	Piaui
38	4767	18	3	9364	3	2017	0.214079	0.197982	0.231823	20 plus, age standardized	Both	Rate	Rate	Proportion	Prevalence of Obesity (BMI >= 30)	Modeled through custom st-gpr	Piaui
38	4768	18	3	9363	1	1990	0.418363	0.378438	0.459858	20 plus, age standardized	Male	Rate	Rate	Proportion	Prevalence of Overweight (BMI >= 25)	Modeled through custom st-gpr	Rio de Janeiro
38	4768	18	3	9363	1	1995	0.453018	0.418981	0.492406	20 plus, age standardized	Male	Rate	Rate	Proportion	Prevalence of Overweight (BMI >= 25)	Modeled through custom st-gpr	Rio de Janeiro
38	4768	18	3	9363	1	2000	0.468012	0.438787	0.497329	20 plus, age standardized	Male	Rate	Rate	Proportion	Prevalence of Overweight (BMI >= 25)	Modeled through custom st-gpr	Rio de Janeiro
38	4768	18	3	9363	1	2005	0.490401	0.469738	0.512119	20 plus, age standardized	Male	Rate	Rate	Proportion	Prevalence of Overweight (BMI >= 25)	Modeled through custom st-gpr	Rio de Janeiro
38	4768	18	3	9363	1	2010	0.495679	0.475702	0.515309	20 plus, age standardized	Male	Rate	Rate	Proportion	Prevalence of Overweight (BMI >= 25)	Modeled through custom st-gpr	Rio de Janeiro
38	4768	18	3	9363	1	2017	0.555914	0.522198	0.587243	20 plus, age standardized	Male	Rate	Rate	Proportion	Prevalence of Overweight (BMI >= 25)	Modeled through custom st-gpr	Rio de Janeiro
38	4768	18	3	9363	2	1990	0.391849	0.349131	0.43733	20 plus, age standardized	Female	Rate	Rate	Proportion	Prevalence of Overweight (BMI >= 25)	Modeled through custom st-gpr	Rio de Janeiro
38	4768	18	3	9363	2	1995	0.43097	0.392296	0.471467	20 plus, age standardized	Female	Rate	Rate	Proportion	Prevalence of Overweight (BMI >= 25)	Modeled through custom st-gpr	Rio de Janeiro
38	4768	18	3	9363	2	2000	0.465182	0.43424	0.49721	20 plus, age standardized	Female	Rate	Rate	Proportion	Prevalence of Overweight (BMI >= 25)	Modeled through custom st-gpr	Rio de Janeiro
38	4768	18	3	9363	2	2005	0.483428	0.462456	0.504835	20 plus, age standardized	Female	Rate	Rate	Proportion	Prevalence of Overweight (BMI >= 25)	Modeled through custom st-gpr	Rio de Janeiro
38	4768	18	3	9363	2	2010	0.470302	0.451301	0.487311	20 plus, age standardized	Female	Rate	Rate	Proportion	Prevalence of Overweight (BMI >= 25)	Modeled through custom st-gpr	Rio de Janeiro
38	4768	18	3	9363	2	2017	0.524441	0.48932	0.556199	20 plus, age standardized	Female	Rate	Rate	Proportion	Prevalence of Overweight (BMI >= 25)	Modeled through custom st-gpr	Rio de Janeiro
38	4768	18	3	9363	3	1990	0.404804	0.377307	0.435481	20 plus, age standardized	Both	Rate	Rate	Proportion	Prevalence of Overweight (BMI >= 25)	Modeled through custom st-gpr	Rio de Janeiro
38	4768	18	3	9363	3	1995	0.441767	0.415382	0.470929	20 plus, age standardized	Both	Rate	Rate	Proportion	Prevalence of Overweight (BMI >= 25)	Modeled through custom st-gpr	Rio de Janeiro
38	4768	18	3	9363	3	2000	0.467087	0.445799	0.488664	20 plus, age standardized	Both	Rate	Rate	Proportion	Prevalence of Overweight (BMI >= 25)	Modeled through custom st-gpr	Rio de Janeiro
38	4768	18	3	9363	3	2005	0.487345	0.471693	0.503124	20 plus, age standardized	Both	Rate	Rate	Proportion	Prevalence of Overweight (BMI >= 25)	Modeled through custom st-gpr	Rio de Janeiro
38	4768	18	3	9363	3	2010	0.482993	0.46907	0.496258	20 plus, age standardized	Both	Rate	Rate	Proportion	Prevalence of Overweight (BMI >= 25)	Modeled through custom st-gpr	Rio de Janeiro
38	4768	18	3	9363	3	2017	0.540051	0.517307	0.565606	20 plus, age standardized	Both	Rate	Rate	Proportion	Prevalence of Overweight (BMI >= 25)	Modeled through custom st-gpr	Rio de Janeiro
38	4768	18	3	9364	1	1990	0.0872628	0.0728466	0.103945	20 plus, age standardized	Male	Rate	Rate	Proportion	Prevalence of Obesity (BMI >= 30)	Modeled through custom st-gpr	Rio de Janeiro
38	4768	18	3	9364	1	1995	0.103216	0.0894492	0.120891	20 plus, age standardized	Male	Rate	Rate	Proportion	Prevalence of Obesity (BMI >= 30)	Modeled through custom st-gpr	Rio de Janeiro
38	4768	18	3	9364	1	2000	0.139763	0.124588	0.157231	20 plus, age standardized	Male	Rate	Rate	Proportion	Prevalence of Obesity (BMI >= 30)	Modeled through custom st-gpr	Rio de Janeiro
38	4768	18	3	9364	1	2005	0.177537	0.161768	0.194056	20 plus, age standardized	Male	Rate	Rate	Proportion	Prevalence of Obesity (BMI >= 30)	Modeled through custom st-gpr	Rio de Janeiro
38	4768	18	3	9364	1	2010	0.226657	0.210136	0.245305	20 plus, age standardized	Male	Rate	Rate	Proportion	Prevalence of Obesity (BMI >= 30)	Modeled through custom st-gpr	Rio de Janeiro
38	4768	18	3	9364	1	2017	0.283719	0.255803	0.314675	20 plus, age standardized	Male	Rate	Rate	Proportion	Prevalence of Obesity (BMI >= 30)	Modeled through custom st-gpr	Rio de Janeiro
38	4768	18	3	9364	2	1990	0.133339	0.114099	0.155934	20 plus, age standardized	Female	Rate	Rate	Proportion	Prevalence of Obesity (BMI >= 30)	Modeled through custom st-gpr	Rio de Janeiro
38	4768	18	3	9364	2	1995	0.157636	0.138269	0.179095	20 plus, age standardized	Female	Rate	Rate	Proportion	Prevalence of Obesity (BMI >= 30)	Modeled through custom st-gpr	Rio de Janeiro
38	4768	18	3	9364	2	2000	0.199446	0.180255	0.219507	20 plus, age standardized	Female	Rate	Rate	Proportion	Prevalence of Obesity (BMI >= 30)	Modeled through custom st-gpr	Rio de Janeiro
38	4768	18	3	9364	2	2005	0.230563	0.214098	0.247449	20 plus, age standardized	Female	Rate	Rate	Proportion	Prevalence of Obesity (BMI >= 30)	Modeled through custom st-gpr	Rio de Janeiro
38	4768	18	3	9364	2	2010	0.26742	0.250409	0.284794	20 plus, age standardized	Female	Rate	Rate	Proportion	Prevalence of Obesity (BMI >= 30)	Modeled through custom st-gpr	Rio de Janeiro
38	4768	18	3	9364	2	2017	0.321708	0.295547	0.350019	20 plus, age standardized	Female	Rate	Rate	Proportion	Prevalence of Obesity (BMI >= 30)	Modeled through custom st-gpr	Rio de Janeiro
38	4768	18	3	9364	3	1990	0.1122	0.099377	0.125749	20 plus, age standardized	Both	Rate	Rate	Proportion	Prevalence of Obesity (BMI >= 30)	Modeled through custom st-gpr	Rio de Janeiro
38	4768	18	3	9364	3	1995	0.132863	0.119524	0.147054	20 plus, age standardized	Both	Rate	Rate	Proportion	Prevalence of Obesity (BMI >= 30)	Modeled through custom st-gpr	Rio de Janeiro
38	4768	18	3	9364	3	2000	0.172327	0.159297	0.185544	20 plus, age standardized	Both	Rate	Rate	Proportion	Prevalence of Obesity (BMI >= 30)	Modeled through custom st-gpr	Rio de Janeiro
38	4768	18	3	9364	3	2005	0.206808	0.195746	0.218447	20 plus, age standardized	Both	Rate	Rate	Proportion	Prevalence of Obesity (BMI >= 30)	Modeled through custom st-gpr	Rio de Janeiro
38	4768	18	3	9364	3	2010	0.249481	0.237569	0.26196	20 plus, age standardized	Both	Rate	Rate	Proportion	Prevalence of Obesity (BMI >= 30)	Modeled through custom st-gpr	Rio de Janeiro
38	4768	18	3	9364	3	2017	0.305009	0.2856	0.325027	20 plus, age standardized	Both	Rate	Rate	Proportion	Prevalence of Obesity (BMI >= 30)	Modeled through custom st-gpr	Rio de Janeiro
38	4769	18	3	9363	1	1990	0.324662	0.28667	0.366871	20 plus, age standardized	Male	Rate	Rate	Proportion	Prevalence of Overweight (BMI >= 25)	Modeled through custom st-gpr	Rio Grande do Norte
38	4769	18	3	9363	1	1995	0.365835	0.330169	0.401694	20 plus, age standardized	Male	Rate	Rate	Proportion	Prevalence of Overweight (BMI >= 25)	Modeled through custom st-gpr	Rio Grande do Norte
38	4769	18	3	9363	1	2000	0.408221	0.380077	0.437919	20 plus, age standardized	Male	Rate	Rate	Proportion	Prevalence of Overweight (BMI >= 25)	Modeled through custom st-gpr	Rio Grande do Norte
38	4769	18	3	9363	1	2005	0.4572	0.434824	0.479276	20 plus, age standardized	Male	Rate	Rate	Proportion	Prevalence of Overweight (BMI >= 25)	Modeled through custom st-gpr	Rio Grande do Norte
38	4769	18	3	9363	1	2010	0.475064	0.454904	0.495405	20 plus, age standardized	Male	Rate	Rate	Proportion	Prevalence of Overweight (BMI >= 25)	Modeled through custom st-gpr	Rio Grande do Norte
38	4769	18	3	9363	1	2017	0.53535	0.503506	0.566525	20 plus, age standardized	Male	Rate	Rate	Proportion	Prevalence of Overweight (BMI >= 25)	Modeled through custom st-gpr	Rio Grande do Norte
38	4769	18	3	9363	2	1990	0.301422	0.263297	0.342191	20 plus, age standardized	Female	Rate	Rate	Proportion	Prevalence of Overweight (BMI >= 25)	Modeled through custom st-gpr	Rio Grande do Norte
38	4769	18	3	9363	2	1995	0.345505	0.30986	0.3825	20 plus, age standardized	Female	Rate	Rate	Proportion	Prevalence of Overweight (BMI >= 25)	Modeled through custom st-gpr	Rio Grande do Norte
38	4769	18	3	9363	2	2000	0.405706	0.374757	0.436399	20 plus, age standardized	Female	Rate	Rate	Proportion	Prevalence of Overweight (BMI >= 25)	Modeled through custom st-gpr	Rio Grande do Norte
38	4769	18	3	9363	2	2005	0.455222	0.435489	0.475198	20 plus, age standardized	Female	Rate	Rate	Proportion	Prevalence of Overweight (BMI >= 25)	Modeled through custom st-gpr	Rio Grande do Norte
38	4769	18	3	9363	2	2010	0.469832	0.450747	0.48866	20 plus, age standardized	Female	Rate	Rate	Proportion	Prevalence of Overweight (BMI >= 25)	Modeled through custom st-gpr	Rio Grande do Norte
38	4769	18	3	9363	2	2017	0.528745	0.493303	0.56845	20 plus, age standardized	Female	Rate	Rate	Proportion	Prevalence of Overweight (BMI >= 25)	Modeled through custom st-gpr	Rio Grande do Norte
38	4769	18	3	9363	3	1990	0.312455	0.285712	0.340853	20 plus, age standardized	Both	Rate	Rate	Proportion	Prevalence of Overweight (BMI >= 25)	Modeled through custom st-gpr	Rio Grande do Norte
38	4769	18	3	9363	3	1995	0.355346	0.330278	0.380761	20 plus, age standardized	Both	Rate	Rate	Proportion	Prevalence of Overweight (BMI >= 25)	Modeled through custom st-gpr	Rio Grande do Norte
38	4769	18	3	9363	3	2000	0.407185	0.387432	0.42806	20 plus, age standardized	Both	Rate	Rate	Proportion	Prevalence of Overweight (BMI >= 25)	Modeled through custom st-gpr	Rio Grande do Norte
38	4769	18	3	9363	3	2005	0.456507	0.442356	0.47095	20 plus, age standardized	Both	Rate	Rate	Proportion	Prevalence of Overweight (BMI >= 25)	Modeled through custom st-gpr	Rio Grande do Norte
38	4769	18	3	9363	3	2010	0.472854	0.458866	0.486835	20 plus, age standardized	Both	Rate	Rate	Proportion	Prevalence of Overweight (BMI >= 25)	Modeled through custom st-gpr	Rio Grande do Norte
38	4769	18	3	9363	3	2017	0.532441	0.508193	0.556782	20 plus, age standardized	Both	Rate	Rate	Proportion	Prevalence of Overweight (BMI >= 25)	Modeled through custom st-gpr	Rio Grande do Norte
38	4769	18	3	9364	1	1990	0.0621692	0.0508348	0.0758853	20 plus, age standardized	Male	Rate	Rate	Proportion	Prevalence of Obesity (BMI >= 30)	Modeled through custom st-gpr	Rio Grande do Norte
38	4769	18	3	9364	1	1995	0.0800453	0.0668111	0.0945865	20 plus, age standardized	Male	Rate	Rate	Proportion	Prevalence of Obesity (BMI >= 30)	Modeled through custom st-gpr	Rio Grande do Norte
38	4769	18	3	9364	1	2000	0.118829	0.103652	0.134969	20 plus, age standardized	Male	Rate	Rate	Proportion	Prevalence of Obesity (BMI >= 30)	Modeled through custom st-gpr	Rio Grande do Norte
38	4769	18	3	9364	1	2005	0.164474	0.149892	0.179411	20 plus, age standardized	Male	Rate	Rate	Proportion	Prevalence of Obesity (BMI >= 30)	Modeled through custom st-gpr	Rio Grande do Norte
38	4769	18	3	9364	1	2010	0.202104	0.186686	0.218169	20 plus, age standardized	Male	Rate	Rate	Proportion	Prevalence of Obesity (BMI >= 30)	Modeled through custom st-gpr	Rio Grande do Norte
38	4769	18	3	9364	1	2017	0.243883	0.218493	0.271485	20 plus, age standardized	Male	Rate	Rate	Proportion	Prevalence of Obesity (BMI >= 30)	Modeled through custom st-gpr	Rio Grande do Norte
38	4769	18	3	9364	2	1990	0.0836587	0.0694876	0.0997727	20 plus, age standardized	Female	Rate	Rate	Proportion	Prevalence of Obesity (BMI >= 30)	Modeled through custom st-gpr	Rio Grande do Norte
38	4769	18	3	9364	2	1995	0.104987	0.0906229	0.122313	20 plus, age standardized	Female	Rate	Rate	Proportion	Prevalence of Obesity (BMI >= 30)	Modeled through custom st-gpr	Rio Grande do Norte
38	4769	18	3	9364	2	2000	0.147303	0.130564	0.163171	20 plus, age standardized	Female	Rate	Rate	Proportion	Prevalence of Obesity (BMI >= 30)	Modeled through custom st-gpr	Rio Grande do Norte
38	4769	18	3	9364	2	2005	0.188237	0.1732	0.203881	20 plus, age standardized	Female	Rate	Rate	Proportion	Prevalence of Obesity (BMI >= 30)	Modeled through custom st-gpr	Rio Grande do Norte
38	4769	18	3	9364	2	2010	0.231419	0.214789	0.24812	20 plus, age standardized	Female	Rate	Rate	Proportion	Prevalence of Obesity (BMI >= 30)	Modeled through custom st-gpr	Rio Grande do Norte
38	4769	18	3	9364	2	2017	0.283234	0.258273	0.31116	20 plus, age standardized	Female	Rate	Rate	Proportion	Prevalence of Obesity (BMI >= 30)	Modeled through custom st-gpr	Rio Grande do Norte
38	4769	18	3	9364	3	1990	0.0735514	0.0640977	0.0843489	20 plus, age standardized	Both	Rate	Rate	Proportion	Prevalence of Obesity (BMI >= 30)	Modeled through custom st-gpr	Rio Grande do Norte
38	4769	18	3	9364	3	1995	0.0933074	0.0828259	0.104087	20 plus, age standardized	Both	Rate	Rate	Proportion	Prevalence of Obesity (BMI >= 30)	Modeled through custom st-gpr	Rio Grande do Norte
38	4769	18	3	9364	3	2000	0.133904	0.121904	0.14557	20 plus, age standardized	Both	Rate	Rate	Proportion	Prevalence of Obesity (BMI >= 30)	Modeled through custom st-gpr	Rio Grande do Norte
38	4769	18	3	9364	3	2005	0.177206	0.166216	0.188012	20 plus, age standardized	Both	Rate	Rate	Proportion	Prevalence of Obesity (BMI >= 30)	Modeled through custom st-gpr	Rio Grande do Norte
38	4769	18	3	9364	3	2010	0.218008	0.206744	0.229722	20 plus, age standardized	Both	Rate	Rate	Proportion	Prevalence of Obesity (BMI >= 30)	Modeled through custom st-gpr	Rio Grande do Norte
38	4769	18	3	9364	3	2017	0.26518	0.24712	0.28519	20 plus, age standardized	Both	Rate	Rate	Proportion	Prevalence of Obesity (BMI >= 30)	Modeled through custom st-gpr	Rio Grande do Norte
38	4770	18	3	9363	1	1990	0.31929	0.28296	0.355234	20 plus, age standardized	Male	Rate	Rate	Proportion	Prevalence of Overweight (BMI >= 25)	Modeled through custom st-gpr	RondÃ´nia
38	4770	18	3	9363	1	1995	0.355472	0.319866	0.388761	20 plus, age standardized	Male	Rate	Rate	Proportion	Prevalence of Overweight (BMI >= 25)	Modeled through custom st-gpr	RondÃ´nia
38	4770	18	3	9363	1	2000	0.395248	0.366613	0.42251	20 plus, age standardized	Male	Rate	Rate	Proportion	Prevalence of Overweight (BMI >= 25)	Modeled through custom st-gpr	RondÃ´nia
38	4770	18	3	9363	1	2005	0.457256	0.435239	0.480124	20 plus, age standardized	Male	Rate	Rate	Proportion	Prevalence of Overweight (BMI >= 25)	Modeled through custom st-gpr	RondÃ´nia
38	4770	18	3	9363	1	2010	0.479346	0.458882	0.500209	20 plus, age standardized	Male	Rate	Rate	Proportion	Prevalence of Overweight (BMI >= 25)	Modeled through custom st-gpr	RondÃ´nia
38	4770	18	3	9363	1	2017	0.537942	0.502415	0.569076	20 plus, age standardized	Male	Rate	Rate	Proportion	Prevalence of Overweight (BMI >= 25)	Modeled through custom st-gpr	RondÃ´nia
38	4770	18	3	9363	2	1990	0.313931	0.276979	0.354701	20 plus, age standardized	Female	Rate	Rate	Proportion	Prevalence of Overweight (BMI >= 25)	Modeled through custom st-gpr	RondÃ´nia
38	4770	18	3	9363	2	1995	0.356535	0.322398	0.392963	20 plus, age standardized	Female	Rate	Rate	Proportion	Prevalence of Overweight (BMI >= 25)	Modeled through custom st-gpr	RondÃ´nia
38	4770	18	3	9363	2	2000	0.418111	0.38874	0.448565	20 plus, age standardized	Female	Rate	Rate	Proportion	Prevalence of Overweight (BMI >= 25)	Modeled through custom st-gpr	RondÃ´nia
38	4770	18	3	9363	2	2005	0.478678	0.456064	0.501638	20 plus, age standardized	Female	Rate	Rate	Proportion	Prevalence of Overweight (BMI >= 25)	Modeled through custom st-gpr	RondÃ´nia
38	4770	18	3	9363	2	2010	0.482304	0.461404	0.501942	20 plus, age standardized	Female	Rate	Rate	Proportion	Prevalence of Overweight (BMI >= 25)	Modeled through custom st-gpr	RondÃ´nia
38	4770	18	3	9363	2	2017	0.532454	0.497697	0.569282	20 plus, age standardized	Female	Rate	Rate	Proportion	Prevalence of Overweight (BMI >= 25)	Modeled through custom st-gpr	RondÃ´nia
38	4770	18	3	9363	3	1990	0.315963	0.290162	0.341505	20 plus, age standardized	Both	Rate	Rate	Proportion	Prevalence of Overweight (BMI >= 25)	Modeled through custom st-gpr	RondÃ´nia
38	4770	18	3	9363	3	1995	0.355231	0.329443	0.379154	20 plus, age standardized	Both	Rate	Rate	Proportion	Prevalence of Overweight (BMI >= 25)	Modeled through custom st-gpr	RondÃ´nia
38	4770	18	3	9363	3	2000	0.405562	0.385297	0.425677	20 plus, age standardized	Both	Rate	Rate	Proportion	Prevalence of Overweight (BMI >= 25)	Modeled through custom st-gpr	RondÃ´nia
38	4770	18	3	9363	3	2005	0.466904	0.451935	0.482005	20 plus, age standardized	Both	Rate	Rate	Proportion	Prevalence of Overweight (BMI >= 25)	Modeled through custom st-gpr	RondÃ´nia
38	4770	18	3	9363	3	2010	0.480251	0.465291	0.494898	20 plus, age standardized	Both	Rate	Rate	Proportion	Prevalence of Overweight (BMI >= 25)	Modeled through custom st-gpr	RondÃ´nia
38	4770	18	3	9363	3	2017	0.535044	0.511587	0.559273	20 plus, age standardized	Both	Rate	Rate	Proportion	Prevalence of Overweight (BMI >= 25)	Modeled through custom st-gpr	RondÃ´nia
38	4770	18	3	9364	1	1990	0.0611356	0.0498343	0.074587	20 plus, age standardized	Male	Rate	Rate	Proportion	Prevalence of Obesity (BMI >= 30)	Modeled through custom st-gpr	RondÃ´nia
38	4770	18	3	9364	1	1995	0.0765391	0.0646126	0.0908761	20 plus, age standardized	Male	Rate	Rate	Proportion	Prevalence of Obesity (BMI >= 30)	Modeled through custom st-gpr	RondÃ´nia
38	4770	18	3	9364	1	2000	0.112286	0.0981996	0.127918	20 plus, age standardized	Male	Rate	Rate	Proportion	Prevalence of Obesity (BMI >= 30)	Modeled through custom st-gpr	RondÃ´nia
38	4770	18	3	9364	1	2005	0.162481	0.147692	0.178771	20 plus, age standardized	Male	Rate	Rate	Proportion	Prevalence of Obesity (BMI >= 30)	Modeled through custom st-gpr	RondÃ´nia
38	4770	18	3	9364	1	2010	0.200885	0.184936	0.218558	20 plus, age standardized	Male	Rate	Rate	Proportion	Prevalence of Obesity (BMI >= 30)	Modeled through custom st-gpr	RondÃ´nia
38	4770	18	3	9364	1	2017	0.240606	0.217257	0.267525	20 plus, age standardized	Male	Rate	Rate	Proportion	Prevalence of Obesity (BMI >= 30)	Modeled through custom st-gpr	RondÃ´nia
38	4770	18	3	9364	2	1990	0.0953323	0.0795861	0.112941	20 plus, age standardized	Female	Rate	Rate	Proportion	Prevalence of Obesity (BMI >= 30)	Modeled through custom st-gpr	RondÃ´nia
38	4770	18	3	9364	2	1995	0.118074	0.101225	0.136612	20 plus, age standardized	Female	Rate	Rate	Proportion	Prevalence of Obesity (BMI >= 30)	Modeled through custom st-gpr	RondÃ´nia
38	4770	18	3	9364	2	2000	0.165594	0.14695	0.184734	20 plus, age standardized	Female	Rate	Rate	Proportion	Prevalence of Obesity (BMI >= 30)	Modeled through custom st-gpr	RondÃ´nia
38	4770	18	3	9364	2	2005	0.219798	0.20281	0.238017	20 plus, age standardized	Female	Rate	Rate	Proportion	Prevalence of Obesity (BMI >= 30)	Modeled through custom st-gpr	RondÃ´nia
38	4770	18	3	9364	2	2010	0.256938	0.239257	0.275654	20 plus, age standardized	Female	Rate	Rate	Proportion	Prevalence of Obesity (BMI >= 30)	Modeled through custom st-gpr	RondÃ´nia
38	4770	18	3	9364	2	2017	0.301213	0.27246	0.329804	20 plus, age standardized	Female	Rate	Rate	Proportion	Prevalence of Obesity (BMI >= 30)	Modeled through custom st-gpr	RondÃ´nia
38	4770	18	3	9364	3	1990	0.0764029	0.0665418	0.0869853	20 plus, age standardized	Both	Rate	Rate	Proportion	Prevalence of Obesity (BMI >= 30)	Modeled through custom st-gpr	RondÃ´nia
38	4770	18	3	9364	3	1995	0.0957241	0.0853559	0.106914	20 plus, age standardized	Both	Rate	Rate	Proportion	Prevalence of Obesity (BMI >= 30)	Modeled through custom st-gpr	RondÃ´nia
38	4770	18	3	9364	3	2000	0.137396	0.126503	0.148837	20 plus, age standardized	Both	Rate	Rate	Proportion	Prevalence of Obesity (BMI >= 30)	Modeled through custom st-gpr	RondÃ´nia
38	4770	18	3	9364	3	2005	0.189744	0.178092	0.201653	20 plus, age standardized	Both	Rate	Rate	Proportion	Prevalence of Obesity (BMI >= 30)	Modeled through custom st-gpr	RondÃ´nia
38	4770	18	3	9364	3	2010	0.227898	0.215845	0.240489	20 plus, age standardized	Both	Rate	Rate	Proportion	Prevalence of Obesity (BMI >= 30)	Modeled through custom st-gpr	RondÃ´nia
38	4770	18	3	9364	3	2017	0.270538	0.251055	0.289898	20 plus, age standardized	Both	Rate	Rate	Proportion	Prevalence of Obesity (BMI >= 30)	Modeled through custom st-gpr	RondÃ´nia
38	4771	18	3	9363	1	1990	0.333471	0.298235	0.372523	20 plus, age standardized	Male	Rate	Rate	Proportion	Prevalence of Overweight (BMI >= 25)	Modeled through custom st-gpr	Roraima
38	4771	18	3	9363	1	1995	0.378832	0.346388	0.414382	20 plus, age standardized	Male	Rate	Rate	Proportion	Prevalence of Overweight (BMI >= 25)	Modeled through custom st-gpr	Roraima
38	4771	18	3	9363	1	2000	0.410514	0.382475	0.438853	20 plus, age standardized	Male	Rate	Rate	Proportion	Prevalence of Overweight (BMI >= 25)	Modeled through custom st-gpr	Roraima
38	4771	18	3	9363	1	2005	0.470689	0.449221	0.491895	20 plus, age standardized	Male	Rate	Rate	Proportion	Prevalence of Overweight (BMI >= 25)	Modeled through custom st-gpr	Roraima
38	4771	18	3	9363	1	2010	0.49008	0.469542	0.509437	20 plus, age standardized	Male	Rate	Rate	Proportion	Prevalence of Overweight (BMI >= 25)	Modeled through custom st-gpr	Roraima
38	4771	18	3	9363	1	2017	0.548442	0.518216	0.580236	20 plus, age standardized	Male	Rate	Rate	Proportion	Prevalence of Overweight (BMI >= 25)	Modeled through custom st-gpr	Roraima
38	4771	18	3	9363	2	1990	0.314451	0.276	0.357794	20 plus, age standardized	Female	Rate	Rate	Proportion	Prevalence of Overweight (BMI >= 25)	Modeled through custom st-gpr	Roraima
38	4771	18	3	9363	2	1995	0.362803	0.329689	0.402143	20 plus, age standardized	Female	Rate	Rate	Proportion	Prevalence of Overweight (BMI >= 25)	Modeled through custom st-gpr	Roraima
38	4771	18	3	9363	2	2000	0.415283	0.384868	0.44439	20 plus, age standardized	Female	Rate	Rate	Proportion	Prevalence of Overweight (BMI >= 25)	Modeled through custom st-gpr	Roraima
38	4771	18	3	9363	2	2005	0.47499	0.452089	0.497928	20 plus, age standardized	Female	Rate	Rate	Proportion	Prevalence of Overweight (BMI >= 25)	Modeled through custom st-gpr	Roraima
38	4771	18	3	9363	2	2010	0.488708	0.468155	0.5091	20 plus, age standardized	Female	Rate	Rate	Proportion	Prevalence of Overweight (BMI >= 25)	Modeled through custom st-gpr	Roraima
38	4771	18	3	9363	2	2017	0.54033	0.503483	0.576936	20 plus, age standardized	Female	Rate	Rate	Proportion	Prevalence of Overweight (BMI >= 25)	Modeled through custom st-gpr	Roraima
38	4771	18	3	9363	3	1990	0.325684	0.299146	0.354291	20 plus, age standardized	Both	Rate	Rate	Proportion	Prevalence of Overweight (BMI >= 25)	Modeled through custom st-gpr	Roraima
38	4771	18	3	9363	3	1995	0.371707	0.347767	0.397082	20 plus, age standardized	Both	Rate	Rate	Proportion	Prevalence of Overweight (BMI >= 25)	Modeled through custom st-gpr	Roraima
38	4771	18	3	9363	3	2000	0.412609	0.392277	0.433101	20 plus, age standardized	Both	Rate	Rate	Proportion	Prevalence of Overweight (BMI >= 25)	Modeled through custom st-gpr	Roraima
38	4771	18	3	9363	3	2005	0.47249	0.456524	0.487381	20 plus, age standardized	Both	Rate	Rate	Proportion	Prevalence of Overweight (BMI >= 25)	Modeled through custom st-gpr	Roraima
38	4771	18	3	9363	3	2010	0.489063	0.475139	0.503516	20 plus, age standardized	Both	Rate	Rate	Proportion	Prevalence of Overweight (BMI >= 25)	Modeled through custom st-gpr	Roraima
38	4771	18	3	9363	3	2017	0.544364	0.520165	0.568496	20 plus, age standardized	Both	Rate	Rate	Proportion	Prevalence of Overweight (BMI >= 25)	Modeled through custom st-gpr	Roraima
38	4771	18	3	9364	1	1990	0.0620435	0.0509222	0.0762535	20 plus, age standardized	Male	Rate	Rate	Proportion	Prevalence of Obesity (BMI >= 30)	Modeled through custom st-gpr	Roraima
38	4771	18	3	9364	1	1995	0.0797866	0.0674012	0.0956154	20 plus, age standardized	Male	Rate	Rate	Proportion	Prevalence of Obesity (BMI >= 30)	Modeled through custom st-gpr	Roraima
38	4771	18	3	9364	1	2000	0.111406	0.0977878	0.127711	20 plus, age standardized	Male	Rate	Rate	Proportion	Prevalence of Obesity (BMI >= 30)	Modeled through custom st-gpr	Roraima
38	4771	18	3	9364	1	2005	0.159297	0.14481	0.174196	20 plus, age standardized	Male	Rate	Rate	Proportion	Prevalence of Obesity (BMI >= 30)	Modeled through custom st-gpr	Roraima
38	4771	18	3	9364	1	2010	0.19668	0.181026	0.212627	20 plus, age standardized	Male	Rate	Rate	Proportion	Prevalence of Obesity (BMI >= 30)	Modeled through custom st-gpr	Roraima
38	4771	18	3	9364	1	2017	0.236963	0.212486	0.265665	20 plus, age standardized	Male	Rate	Rate	Proportion	Prevalence of Obesity (BMI >= 30)	Modeled through custom st-gpr	Roraima
38	4771	18	3	9364	2	1990	0.0935028	0.0790688	0.112026	20 plus, age standardized	Female	Rate	Rate	Proportion	Prevalence of Obesity (BMI >= 30)	Modeled through custom st-gpr	Roraima
38	4771	18	3	9364	2	1995	0.11857	0.103256	0.137915	20 plus, age standardized	Female	Rate	Rate	Proportion	Prevalence of Obesity (BMI >= 30)	Modeled through custom st-gpr	Roraima
38	4771	18	3	9364	2	2000	0.159019	0.143176	0.177861	20 plus, age standardized	Female	Rate	Rate	Proportion	Prevalence of Obesity (BMI >= 30)	Modeled through custom st-gpr	Roraima
38	4771	18	3	9364	2	2005	0.209925	0.192964	0.227459	20 plus, age standardized	Female	Rate	Rate	Proportion	Prevalence of Obesity (BMI >= 30)	Modeled through custom st-gpr	Roraima
38	4771	18	3	9364	2	2010	0.25285	0.235979	0.271472	20 plus, age standardized	Female	Rate	Rate	Proportion	Prevalence of Obesity (BMI >= 30)	Modeled through custom st-gpr	Roraima
38	4771	18	3	9364	2	2017	0.301058	0.274551	0.328171	20 plus, age standardized	Female	Rate	Rate	Proportion	Prevalence of Obesity (BMI >= 30)	Modeled through custom st-gpr	Roraima
38	4771	18	3	9364	3	1990	0.0752517	0.066103	0.0852608	20 plus, age standardized	Both	Rate	Rate	Proportion	Prevalence of Obesity (BMI >= 30)	Modeled through custom st-gpr	Roraima
38	4771	18	3	9364	3	1995	0.0966197	0.086801	0.107967	20 plus, age standardized	Both	Rate	Rate	Proportion	Prevalence of Obesity (BMI >= 30)	Modeled through custom st-gpr	Roraima
38	4771	18	3	9364	3	2000	0.133559	0.123317	0.145558	20 plus, age standardized	Both	Rate	Rate	Proportion	Prevalence of Obesity (BMI >= 30)	Modeled through custom st-gpr	Roraima
38	4771	18	3	9364	3	2005	0.183409	0.172843	0.193978	20 plus, age standardized	Both	Rate	Rate	Proportion	Prevalence of Obesity (BMI >= 30)	Modeled through custom st-gpr	Roraima
38	4771	18	3	9364	3	2010	0.223625	0.211576	0.23571	20 plus, age standardized	Both	Rate	Rate	Proportion	Prevalence of Obesity (BMI >= 30)	Modeled through custom st-gpr	Roraima
38	4771	18	3	9364	3	2017	0.268029	0.249004	0.287818	20 plus, age standardized	Both	Rate	Rate	Proportion	Prevalence of Obesity (BMI >= 30)	Modeled through custom st-gpr	Roraima
38	4772	18	3	9363	1	1990	0.417156	0.375493	0.459754	20 plus, age standardized	Male	Rate	Rate	Proportion	Prevalence of Overweight (BMI >= 25)	Modeled through custom st-gpr	Rio Grande do Sul
38	4772	18	3	9363	1	1995	0.460337	0.426152	0.498433	20 plus, age standardized	Male	Rate	Rate	Proportion	Prevalence of Overweight (BMI >= 25)	Modeled through custom st-gpr	Rio Grande do Sul
38	4772	18	3	9363	1	2000	0.481339	0.453623	0.509482	20 plus, age standardized	Male	Rate	Rate	Proportion	Prevalence of Overweight (BMI >= 25)	Modeled through custom st-gpr	Rio Grande do Sul
38	4772	18	3	9363	1	2005	0.512033	0.490773	0.533289	20 plus, age standardized	Male	Rate	Rate	Proportion	Prevalence of Overweight (BMI >= 25)	Modeled through custom st-gpr	Rio Grande do Sul
38	4772	18	3	9363	1	2010	0.518208	0.499099	0.537549	20 plus, age standardized	Male	Rate	Rate	Proportion	Prevalence of Overweight (BMI >= 25)	Modeled through custom st-gpr	Rio Grande do Sul
38	4772	18	3	9363	1	2017	0.577715	0.547039	0.607548	20 plus, age standardized	Male	Rate	Rate	Proportion	Prevalence of Overweight (BMI >= 25)	Modeled through custom st-gpr	Rio Grande do Sul
38	4772	18	3	9363	2	1990	0.378478	0.336555	0.4261	20 plus, age standardized	Female	Rate	Rate	Proportion	Prevalence of Overweight (BMI >= 25)	Modeled through custom st-gpr	Rio Grande do Sul
38	4772	18	3	9363	2	1995	0.423031	0.383983	0.464624	20 plus, age standardized	Female	Rate	Rate	Proportion	Prevalence of Overweight (BMI >= 25)	Modeled through custom st-gpr	Rio Grande do Sul
38	4772	18	3	9363	2	2000	0.462543	0.432701	0.495434	20 plus, age standardized	Female	Rate	Rate	Proportion	Prevalence of Overweight (BMI >= 25)	Modeled through custom st-gpr	Rio Grande do Sul
38	4772	18	3	9363	2	2005	0.490198	0.470144	0.511999	20 plus, age standardized	Female	Rate	Rate	Proportion	Prevalence of Overweight (BMI >= 25)	Modeled through custom st-gpr	Rio Grande do Sul
38	4772	18	3	9363	2	2010	0.487592	0.467006	0.507345	20 plus, age standardized	Female	Rate	Rate	Proportion	Prevalence of Overweight (BMI >= 25)	Modeled through custom st-gpr	Rio Grande do Sul
38	4772	18	3	9363	2	2017	0.541451	0.50768	0.57584	20 plus, age standardized	Female	Rate	Rate	Proportion	Prevalence of Overweight (BMI >= 25)	Modeled through custom st-gpr	Rio Grande do Sul
38	4772	18	3	9363	3	1990	0.397307	0.366733	0.431185	20 plus, age standardized	Both	Rate	Rate	Proportion	Prevalence of Overweight (BMI >= 25)	Modeled through custom st-gpr	Rio Grande do Sul
38	4772	18	3	9363	3	1995	0.441011	0.41171	0.46894	20 plus, age standardized	Both	Rate	Rate	Proportion	Prevalence of Overweight (BMI >= 25)	Modeled through custom st-gpr	Rio Grande do Sul
38	4772	18	3	9363	3	2000	0.471528	0.450455	0.492705	20 plus, age standardized	Both	Rate	Rate	Proportion	Prevalence of Overweight (BMI >= 25)	Modeled through custom st-gpr	Rio Grande do Sul
38	4772	18	3	9363	3	2005	0.50069	0.48647	0.515789	20 plus, age standardized	Both	Rate	Rate	Proportion	Prevalence of Overweight (BMI >= 25)	Modeled through custom st-gpr	Rio Grande do Sul
38	4772	18	3	9363	3	2010	0.502819	0.48988	0.516853	20 plus, age standardized	Both	Rate	Rate	Proportion	Prevalence of Overweight (BMI >= 25)	Modeled through custom st-gpr	Rio Grande do Sul
38	4772	18	3	9363	3	2017	0.559617	0.535525	0.583597	20 plus, age standardized	Both	Rate	Rate	Proportion	Prevalence of Overweight (BMI >= 25)	Modeled through custom st-gpr	Rio Grande do Sul
38	4772	18	3	9364	1	1990	0.0831631	0.0687366	0.09941	20 plus, age standardized	Male	Rate	Rate	Proportion	Prevalence of Obesity (BMI >= 30)	Modeled through custom st-gpr	Rio Grande do Sul
38	4772	18	3	9364	1	1995	0.100914	0.0864804	0.117403	20 plus, age standardized	Male	Rate	Rate	Proportion	Prevalence of Obesity (BMI >= 30)	Modeled through custom st-gpr	Rio Grande do Sul
38	4772	18	3	9364	1	2000	0.134984	0.119473	0.151823	20 plus, age standardized	Male	Rate	Rate	Proportion	Prevalence of Obesity (BMI >= 30)	Modeled through custom st-gpr	Rio Grande do Sul
38	4772	18	3	9364	1	2005	0.17113	0.156518	0.186527	20 plus, age standardized	Male	Rate	Rate	Proportion	Prevalence of Obesity (BMI >= 30)	Modeled through custom st-gpr	Rio Grande do Sul
38	4772	18	3	9364	1	2010	0.206827	0.19203	0.221612	20 plus, age standardized	Male	Rate	Rate	Proportion	Prevalence of Obesity (BMI >= 30)	Modeled through custom st-gpr	Rio Grande do Sul
38	4772	18	3	9364	1	2017	0.255371	0.230899	0.280718	20 plus, age standardized	Male	Rate	Rate	Proportion	Prevalence of Obesity (BMI >= 30)	Modeled through custom st-gpr	Rio Grande do Sul
38	4772	18	3	9364	2	1990	0.129835	0.110193	0.151129	20 plus, age standardized	Female	Rate	Rate	Proportion	Prevalence of Obesity (BMI >= 30)	Modeled through custom st-gpr	Rio Grande do Sul
38	4772	18	3	9364	2	1995	0.157817	0.137575	0.179208	20 plus, age standardized	Female	Rate	Rate	Proportion	Prevalence of Obesity (BMI >= 30)	Modeled through custom st-gpr	Rio Grande do Sul
38	4772	18	3	9364	2	2000	0.200631	0.181182	0.219906	20 plus, age standardized	Female	Rate	Rate	Proportion	Prevalence of Obesity (BMI >= 30)	Modeled through custom st-gpr	Rio Grande do Sul
38	4772	18	3	9364	2	2005	0.236718	0.219241	0.254508	20 plus, age standardized	Female	Rate	Rate	Proportion	Prevalence of Obesity (BMI >= 30)	Modeled through custom st-gpr	Rio Grande do Sul
38	4772	18	3	9364	2	2010	0.2756	0.257162	0.294221	20 plus, age standardized	Female	Rate	Rate	Proportion	Prevalence of Obesity (BMI >= 30)	Modeled through custom st-gpr	Rio Grande do Sul
38	4772	18	3	9364	2	2017	0.32517	0.297755	0.356577	20 plus, age standardized	Female	Rate	Rate	Proportion	Prevalence of Obesity (BMI >= 30)	Modeled through custom st-gpr	Rio Grande do Sul
38	4772	18	3	9364	3	1990	0.107601	0.0955869	0.121772	20 plus, age standardized	Both	Rate	Rate	Proportion	Prevalence of Obesity (BMI >= 30)	Modeled through custom st-gpr	Rio Grande do Sul
38	4772	18	3	9364	3	1995	0.130743	0.118673	0.14497	20 plus, age standardized	Both	Rate	Rate	Proportion	Prevalence of Obesity (BMI >= 30)	Modeled through custom st-gpr	Rio Grande do Sul
38	4772	18	3	9364	3	2000	0.169289	0.157194	0.18327	20 plus, age standardized	Both	Rate	Rate	Proportion	Prevalence of Obesity (BMI >= 30)	Modeled through custom st-gpr	Rio Grande do Sul
38	4772	18	3	9364	3	2005	0.205475	0.194118	0.217569	20 plus, age standardized	Both	Rate	Rate	Proportion	Prevalence of Obesity (BMI >= 30)	Modeled through custom st-gpr	Rio Grande do Sul
38	4772	18	3	9364	3	2010	0.24314	0.231862	0.254787	20 plus, age standardized	Both	Rate	Rate	Proportion	Prevalence of Obesity (BMI >= 30)	Modeled through custom st-gpr	Rio Grande do Sul
38	4772	18	3	9364	3	2017	0.292469	0.273267	0.311745	20 plus, age standardized	Both	Rate	Rate	Proportion	Prevalence of Obesity (BMI >= 30)	Modeled through custom st-gpr	Rio Grande do Sul
38	4773	18	3	9363	1	1990	0.406484	0.367399	0.451029	20 plus, age standardized	Male	Rate	Rate	Proportion	Prevalence of Overweight (BMI >= 25)	Modeled through custom st-gpr	Santa Catarina
38	4773	18	3	9363	1	1995	0.439168	0.404576	0.47649	20 plus, age standardized	Male	Rate	Rate	Proportion	Prevalence of Overweight (BMI >= 25)	Modeled through custom st-gpr	Santa Catarina
38	4773	18	3	9363	1	2000	0.460313	0.432884	0.487785	20 plus, age standardized	Male	Rate	Rate	Proportion	Prevalence of Overweight (BMI >= 25)	Modeled through custom st-gpr	Santa Catarina
38	4773	18	3	9363	1	2005	0.494441	0.472885	0.515573	20 plus, age standardized	Male	Rate	Rate	Proportion	Prevalence of Overweight (BMI >= 25)	Modeled through custom st-gpr	Santa Catarina
38	4773	18	3	9363	1	2010	0.502968	0.483348	0.522972	20 plus, age standardized	Male	Rate	Rate	Proportion	Prevalence of Overweight (BMI >= 25)	Modeled through custom st-gpr	Santa Catarina
38	4773	18	3	9363	1	2017	0.562324	0.528622	0.59682	20 plus, age standardized	Male	Rate	Rate	Proportion	Prevalence of Overweight (BMI >= 25)	Modeled through custom st-gpr	Santa Catarina
38	4773	18	3	9363	2	1990	0.34551	0.304219	0.387838	20 plus, age standardized	Female	Rate	Rate	Proportion	Prevalence of Overweight (BMI >= 25)	Modeled through custom st-gpr	Santa Catarina
38	4773	18	3	9363	2	1995	0.37126	0.335546	0.409545	20 plus, age standardized	Female	Rate	Rate	Proportion	Prevalence of Overweight (BMI >= 25)	Modeled through custom st-gpr	Santa Catarina
38	4773	18	3	9363	2	2000	0.400587	0.3713	0.428569	20 plus, age standardized	Female	Rate	Rate	Proportion	Prevalence of Overweight (BMI >= 25)	Modeled through custom st-gpr	Santa Catarina
38	4773	18	3	9363	2	2005	0.425054	0.405777	0.44701	20 plus, age standardized	Female	Rate	Rate	Proportion	Prevalence of Overweight (BMI >= 25)	Modeled through custom st-gpr	Santa Catarina
38	4773	18	3	9363	2	2010	0.432164	0.414635	0.450751	20 plus, age standardized	Female	Rate	Rate	Proportion	Prevalence of Overweight (BMI >= 25)	Modeled through custom st-gpr	Santa Catarina
38	4773	18	3	9363	2	2017	0.50417	0.474174	0.54045	20 plus, age standardized	Female	Rate	Rate	Proportion	Prevalence of Overweight (BMI >= 25)	Modeled through custom st-gpr	Santa Catarina
38	4773	18	3	9363	3	1990	0.376259	0.345706	0.405328	20 plus, age standardized	Both	Rate	Rate	Proportion	Prevalence of Overweight (BMI >= 25)	Modeled through custom st-gpr	Santa Catarina
38	4773	18	3	9363	3	1995	0.405364	0.37973	0.431741	20 plus, age standardized	Both	Rate	Rate	Proportion	Prevalence of Overweight (BMI >= 25)	Modeled through custom st-gpr	Santa Catarina
38	4773	18	3	9363	3	2000	0.430806	0.410427	0.451359	20 plus, age standardized	Both	Rate	Rate	Proportion	Prevalence of Overweight (BMI >= 25)	Modeled through custom st-gpr	Santa Catarina
38	4773	18	3	9363	3	2005	0.460271	0.445231	0.475127	20 plus, age standardized	Both	Rate	Rate	Proportion	Prevalence of Overweight (BMI >= 25)	Modeled through custom st-gpr	Santa Catarina
38	4773	18	3	9363	3	2010	0.468193	0.455059	0.481672	20 plus, age standardized	Both	Rate	Rate	Proportion	Prevalence of Overweight (BMI >= 25)	Modeled through custom st-gpr	Santa Catarina
38	4773	18	3	9363	3	2017	0.533948	0.511427	0.557927	20 plus, age standardized	Both	Rate	Rate	Proportion	Prevalence of Overweight (BMI >= 25)	Modeled through custom st-gpr	Santa Catarina
38	4773	18	3	9364	1	1990	0.0773361	0.0636392	0.0929971	20 plus, age standardized	Male	Rate	Rate	Proportion	Prevalence of Obesity (BMI >= 30)	Modeled through custom st-gpr	Santa Catarina
38	4773	18	3	9364	1	1995	0.0914776	0.0773475	0.106966	20 plus, age standardized	Male	Rate	Rate	Proportion	Prevalence of Obesity (BMI >= 30)	Modeled through custom st-gpr	Santa Catarina
38	4773	18	3	9364	1	2000	0.123386	0.108278	0.139093	20 plus, age standardized	Male	Rate	Rate	Proportion	Prevalence of Obesity (BMI >= 30)	Modeled through custom st-gpr	Santa Catarina
38	4773	18	3	9364	1	2005	0.161015	0.146325	0.175791	20 plus, age standardized	Male	Rate	Rate	Proportion	Prevalence of Obesity (BMI >= 30)	Modeled through custom st-gpr	Santa Catarina
38	4773	18	3	9364	1	2010	0.203077	0.18702	0.219538	20 plus, age standardized	Male	Rate	Rate	Proportion	Prevalence of Obesity (BMI >= 30)	Modeled through custom st-gpr	Santa Catarina
38	4773	18	3	9364	1	2017	0.253396	0.227102	0.279185	20 plus, age standardized	Male	Rate	Rate	Proportion	Prevalence of Obesity (BMI >= 30)	Modeled through custom st-gpr	Santa Catarina
38	4773	18	3	9364	2	1990	0.112341	0.0946717	0.130709	20 plus, age standardized	Female	Rate	Rate	Proportion	Prevalence of Obesity (BMI >= 30)	Modeled through custom st-gpr	Santa Catarina
38	4773	18	3	9364	2	1995	0.129395	0.112114	0.146591	20 plus, age standardized	Female	Rate	Rate	Proportion	Prevalence of Obesity (BMI >= 30)	Modeled through custom st-gpr	Santa Catarina
38	4773	18	3	9364	2	2000	0.1626	0.146168	0.179308	20 plus, age standardized	Female	Rate	Rate	Proportion	Prevalence of Obesity (BMI >= 30)	Modeled through custom st-gpr	Santa Catarina
38	4773	18	3	9364	2	2005	0.192913	0.178653	0.207966	20 plus, age standardized	Female	Rate	Rate	Proportion	Prevalence of Obesity (BMI >= 30)	Modeled through custom st-gpr	Santa Catarina
38	4773	18	3	9364	2	2010	0.227375	0.213028	0.242303	20 plus, age standardized	Female	Rate	Rate	Proportion	Prevalence of Obesity (BMI >= 30)	Modeled through custom st-gpr	Santa Catarina
38	4773	18	3	9364	2	2017	0.283355	0.258745	0.310979	20 plus, age standardized	Female	Rate	Rate	Proportion	Prevalence of Obesity (BMI >= 30)	Modeled through custom st-gpr	Santa Catarina
38	4773	18	3	9364	3	1990	0.0953535	0.0837787	0.106959	20 plus, age standardized	Both	Rate	Rate	Proportion	Prevalence of Obesity (BMI >= 30)	Modeled through custom st-gpr	Santa Catarina
38	4773	18	3	9364	3	1995	0.111204	0.0997012	0.122582	20 plus, age standardized	Both	Rate	Rate	Proportion	Prevalence of Obesity (BMI >= 30)	Modeled through custom st-gpr	Santa Catarina
38	4773	18	3	9364	3	2000	0.143976	0.132615	0.155695	20 plus, age standardized	Both	Rate	Rate	Proportion	Prevalence of Obesity (BMI >= 30)	Modeled through custom st-gpr	Santa Catarina
38	4773	18	3	9364	3	2005	0.178183	0.168002	0.189161	20 plus, age standardized	Both	Rate	Rate	Proportion	Prevalence of Obesity (BMI >= 30)	Modeled through custom st-gpr	Santa Catarina
38	4773	18	3	9364	3	2010	0.216639	0.205949	0.228017	20 plus, age standardized	Both	Rate	Rate	Proportion	Prevalence of Obesity (BMI >= 30)	Modeled through custom st-gpr	Santa Catarina
38	4773	18	3	9364	3	2017	0.269889	0.251533	0.289687	20 plus, age standardized	Both	Rate	Rate	Proportion	Prevalence of Obesity (BMI >= 30)	Modeled through custom st-gpr	Santa Catarina
38	4774	18	3	9363	1	1990	0.317227	0.283266	0.356855	20 plus, age standardized	Male	Rate	Rate	Proportion	Prevalence of Overweight (BMI >= 25)	Modeled through custom st-gpr	Sergipe
38	4774	18	3	9363	1	1995	0.358673	0.325202	0.396375	20 plus, age standardized	Male	Rate	Rate	Proportion	Prevalence of Overweight (BMI >= 25)	Modeled through custom st-gpr	Sergipe
38	4774	18	3	9363	1	2000	0.396974	0.369089	0.426191	20 plus, age standardized	Male	Rate	Rate	Proportion	Prevalence of Overweight (BMI >= 25)	Modeled through custom st-gpr	Sergipe
38	4774	18	3	9363	1	2005	0.441941	0.42043	0.464716	20 plus, age standardized	Male	Rate	Rate	Proportion	Prevalence of Overweight (BMI >= 25)	Modeled through custom st-gpr	Sergipe
38	4774	18	3	9363	1	2010	0.463377	0.443762	0.483461	20 plus, age standardized	Male	Rate	Rate	Proportion	Prevalence of Overweight (BMI >= 25)	Modeled through custom st-gpr	Sergipe
38	4774	18	3	9363	1	2017	0.528981	0.496132	0.563187	20 plus, age standardized	Male	Rate	Rate	Proportion	Prevalence of Overweight (BMI >= 25)	Modeled through custom st-gpr	Sergipe
38	4774	18	3	9363	2	1990	0.307733	0.269357	0.348987	20 plus, age standardized	Female	Rate	Rate	Proportion	Prevalence of Overweight (BMI >= 25)	Modeled through custom st-gpr	Sergipe
38	4774	18	3	9363	2	1995	0.351297	0.316627	0.38807	20 plus, age standardized	Female	Rate	Rate	Proportion	Prevalence of Overweight (BMI >= 25)	Modeled through custom st-gpr	Sergipe
38	4774	18	3	9363	2	2000	0.407447	0.379169	0.439264	20 plus, age standardized	Female	Rate	Rate	Proportion	Prevalence of Overweight (BMI >= 25)	Modeled through custom st-gpr	Sergipe
38	4774	18	3	9363	2	2005	0.451534	0.431167	0.47321	20 plus, age standardized	Female	Rate	Rate	Proportion	Prevalence of Overweight (BMI >= 25)	Modeled through custom st-gpr	Sergipe
38	4774	18	3	9363	2	2010	0.460036	0.439136	0.478427	20 plus, age standardized	Female	Rate	Rate	Proportion	Prevalence of Overweight (BMI >= 25)	Modeled through custom st-gpr	Sergipe
38	4774	18	3	9363	2	2017	0.510505	0.477371	0.545253	20 plus, age standardized	Female	Rate	Rate	Proportion	Prevalence of Overweight (BMI >= 25)	Modeled through custom st-gpr	Sergipe
38	4774	18	3	9363	3	1990	0.312817	0.286117	0.341119	20 plus, age standardized	Both	Rate	Rate	Proportion	Prevalence of Overweight (BMI >= 25)	Modeled through custom st-gpr	Sergipe
38	4774	18	3	9363	3	1995	0.355565	0.331933	0.381568	20 plus, age standardized	Both	Rate	Rate	Proportion	Prevalence of Overweight (BMI >= 25)	Modeled through custom st-gpr	Sergipe
38	4774	18	3	9363	3	2000	0.403354	0.384286	0.424665	20 plus, age standardized	Both	Rate	Rate	Proportion	Prevalence of Overweight (BMI >= 25)	Modeled through custom st-gpr	Sergipe
38	4774	18	3	9363	3	2005	0.44807	0.432611	0.464007	20 plus, age standardized	Both	Rate	Rate	Proportion	Prevalence of Overweight (BMI >= 25)	Modeled through custom st-gpr	Sergipe
38	4774	18	3	9363	3	2010	0.462718	0.448493	0.476333	20 plus, age standardized	Both	Rate	Rate	Proportion	Prevalence of Overweight (BMI >= 25)	Modeled through custom st-gpr	Sergipe
38	4774	18	3	9363	3	2017	0.520246	0.496596	0.545096	20 plus, age standardized	Both	Rate	Rate	Proportion	Prevalence of Overweight (BMI >= 25)	Modeled through custom st-gpr	Sergipe
38	4774	18	3	9364	1	1990	0.059357	0.0489128	0.0709612	20 plus, age standardized	Male	Rate	Rate	Proportion	Prevalence of Obesity (BMI >= 30)	Modeled through custom st-gpr	Sergipe
38	4774	18	3	9364	1	1995	0.0768194	0.0648679	0.0907917	20 plus, age standardized	Male	Rate	Rate	Proportion	Prevalence of Obesity (BMI >= 30)	Modeled through custom st-gpr	Sergipe
38	4774	18	3	9364	1	2000	0.112986	0.0987073	0.12909	20 plus, age standardized	Male	Rate	Rate	Proportion	Prevalence of Obesity (BMI >= 30)	Modeled through custom st-gpr	Sergipe
38	4774	18	3	9364	1	2005	0.155456	0.140878	0.170272	20 plus, age standardized	Male	Rate	Rate	Proportion	Prevalence of Obesity (BMI >= 30)	Modeled through custom st-gpr	Sergipe
38	4774	18	3	9364	1	2010	0.19537	0.180035	0.211245	20 plus, age standardized	Male	Rate	Rate	Proportion	Prevalence of Obesity (BMI >= 30)	Modeled through custom st-gpr	Sergipe
38	4774	18	3	9364	1	2017	0.240368	0.215863	0.267251	20 plus, age standardized	Male	Rate	Rate	Proportion	Prevalence of Obesity (BMI >= 30)	Modeled through custom st-gpr	Sergipe
38	4774	18	3	9364	2	1990	0.0922925	0.0752499	0.108889	20 plus, age standardized	Female	Rate	Rate	Proportion	Prevalence of Obesity (BMI >= 30)	Modeled through custom st-gpr	Sergipe
38	4774	18	3	9364	2	1995	0.116309	0.100047	0.133538	20 plus, age standardized	Female	Rate	Rate	Proportion	Prevalence of Obesity (BMI >= 30)	Modeled through custom st-gpr	Sergipe
38	4774	18	3	9364	2	2000	0.161489	0.145557	0.179655	20 plus, age standardized	Female	Rate	Rate	Proportion	Prevalence of Obesity (BMI >= 30)	Modeled through custom st-gpr	Sergipe
38	4774	18	3	9364	2	2005	0.203561	0.189113	0.219814	20 plus, age standardized	Female	Rate	Rate	Proportion	Prevalence of Obesity (BMI >= 30)	Modeled through custom st-gpr	Sergipe
38	4774	18	3	9364	2	2010	0.241288	0.225857	0.258997	20 plus, age standardized	Female	Rate	Rate	Proportion	Prevalence of Obesity (BMI >= 30)	Modeled through custom st-gpr	Sergipe
38	4774	18	3	9364	2	2017	0.284785	0.259357	0.311974	20 plus, age standardized	Female	Rate	Rate	Proportion	Prevalence of Obesity (BMI >= 30)	Modeled through custom st-gpr	Sergipe
38	4774	18	3	9364	3	1990	0.0768026	0.0668726	0.0870127	20 plus, age standardized	Both	Rate	Rate	Proportion	Prevalence of Obesity (BMI >= 30)	Modeled through custom st-gpr	Sergipe
38	4774	18	3	9364	3	1995	0.0978039	0.0868629	0.108426	20 plus, age standardized	Both	Rate	Rate	Proportion	Prevalence of Obesity (BMI >= 30)	Modeled through custom st-gpr	Sergipe
38	4774	18	3	9364	3	2000	0.138793	0.128231	0.150563	20 plus, age standardized	Both	Rate	Rate	Proportion	Prevalence of Obesity (BMI >= 30)	Modeled through custom st-gpr	Sergipe
38	4774	18	3	9364	3	2005	0.181324	0.170703	0.192126	20 plus, age standardized	Both	Rate	Rate	Proportion	Prevalence of Obesity (BMI >= 30)	Modeled through custom st-gpr	Sergipe
38	4774	18	3	9364	3	2010	0.220474	0.208502	0.232348	20 plus, age standardized	Both	Rate	Rate	Proportion	Prevalence of Obesity (BMI >= 30)	Modeled through custom st-gpr	Sergipe
38	4774	18	3	9364	3	2017	0.265036	0.247398	0.283557	20 plus, age standardized	Both	Rate	Rate	Proportion	Prevalence of Obesity (BMI >= 30)	Modeled through custom st-gpr	Sergipe
38	4775	18	3	9363	1	1990	0.415239	0.380202	0.452779	20 plus, age standardized	Male	Rate	Rate	Proportion	Prevalence of Overweight (BMI >= 25)	Modeled through custom st-gpr	SÃ£o Paulo
38	4775	18	3	9363	1	1995	0.455501	0.42422	0.487445	20 plus, age standardized	Male	Rate	Rate	Proportion	Prevalence of Overweight (BMI >= 25)	Modeled through custom st-gpr	SÃ£o Paulo
38	4775	18	3	9363	1	2000	0.473916	0.448332	0.499624	20 plus, age standardized	Male	Rate	Rate	Proportion	Prevalence of Overweight (BMI >= 25)	Modeled through custom st-gpr	SÃ£o Paulo
38	4775	18	3	9363	1	2005	0.490154	0.470973	0.508974	20 plus, age standardized	Male	Rate	Rate	Proportion	Prevalence of Overweight (BMI >= 25)	Modeled through custom st-gpr	SÃ£o Paulo
38	4775	18	3	9363	1	2010	0.498685	0.481164	0.516605	20 plus, age standardized	Male	Rate	Rate	Proportion	Prevalence of Overweight (BMI >= 25)	Modeled through custom st-gpr	SÃ£o Paulo
38	4775	18	3	9363	1	2017	0.561742	0.53322	0.591019	20 plus, age standardized	Male	Rate	Rate	Proportion	Prevalence of Overweight (BMI >= 25)	Modeled through custom st-gpr	SÃ£o Paulo
38	4775	18	3	9363	2	1990	0.389854	0.3535	0.42792	20 plus, age standardized	Female	Rate	Rate	Proportion	Prevalence of Overweight (BMI >= 25)	Modeled through custom st-gpr	SÃ£o Paulo
38	4775	18	3	9363	2	1995	0.434048	0.401448	0.46673	20 plus, age standardized	Female	Rate	Rate	Proportion	Prevalence of Overweight (BMI >= 25)	Modeled through custom st-gpr	SÃ£o Paulo
38	4775	18	3	9363	2	2000	0.47052	0.445987	0.495266	20 plus, age standardized	Female	Rate	Rate	Proportion	Prevalence of Overweight (BMI >= 25)	Modeled through custom st-gpr	SÃ£o Paulo
38	4775	18	3	9363	2	2005	0.484751	0.466856	0.502427	20 plus, age standardized	Female	Rate	Rate	Proportion	Prevalence of Overweight (BMI >= 25)	Modeled through custom st-gpr	SÃ£o Paulo
38	4775	18	3	9363	2	2010	0.47398	0.455812	0.491632	20 plus, age standardized	Female	Rate	Rate	Proportion	Prevalence of Overweight (BMI >= 25)	Modeled through custom st-gpr	SÃ£o Paulo
38	4775	18	3	9363	2	2017	0.53363	0.499939	0.565849	20 plus, age standardized	Female	Rate	Rate	Proportion	Prevalence of Overweight (BMI >= 25)	Modeled through custom st-gpr	SÃ£o Paulo
38	4775	18	3	9363	3	1990	0.403242	0.37776	0.429585	20 plus, age standardized	Both	Rate	Rate	Proportion	Prevalence of Overweight (BMI >= 25)	Modeled through custom st-gpr	SÃ£o Paulo
38	4775	18	3	9363	3	1995	0.445534	0.422453	0.46832	20 plus, age standardized	Both	Rate	Rate	Proportion	Prevalence of Overweight (BMI >= 25)	Modeled through custom st-gpr	SÃ£o Paulo
38	4775	18	3	9363	3	2000	0.473359	0.456112	0.490991	20 plus, age standardized	Both	Rate	Rate	Proportion	Prevalence of Overweight (BMI >= 25)	Modeled through custom st-gpr	SÃ£o Paulo
38	4775	18	3	9363	3	2005	0.488579	0.475905	0.501639	20 plus, age standardized	Both	Rate	Rate	Proportion	Prevalence of Overweight (BMI >= 25)	Modeled through custom st-gpr	SÃ£o Paulo
38	4775	18	3	9363	3	2010	0.486808	0.474379	0.499383	20 plus, age standardized	Both	Rate	Rate	Proportion	Prevalence of Overweight (BMI >= 25)	Modeled through custom st-gpr	SÃ£o Paulo
38	4775	18	3	9363	3	2017	0.548124	0.52673	0.570913	20 plus, age standardized	Both	Rate	Rate	Proportion	Prevalence of Overweight (BMI >= 25)	Modeled through custom st-gpr	SÃ£o Paulo
38	4775	18	3	9364	1	1990	0.0836742	0.0719527	0.0979109	20 plus, age standardized	Male	Rate	Rate	Proportion	Prevalence of Obesity (BMI >= 30)	Modeled through custom st-gpr	SÃ£o Paulo
38	4775	18	3	9364	1	1995	0.101712	0.0884327	0.117414	20 plus, age standardized	Male	Rate	Rate	Proportion	Prevalence of Obesity (BMI >= 30)	Modeled through custom st-gpr	SÃ£o Paulo
38	4775	18	3	9364	1	2000	0.141014	0.127121	0.157102	20 plus, age standardized	Male	Rate	Rate	Proportion	Prevalence of Obesity (BMI >= 30)	Modeled through custom st-gpr	SÃ£o Paulo
38	4775	18	3	9364	1	2005	0.178786	0.165688	0.192164	20 plus, age standardized	Male	Rate	Rate	Proportion	Prevalence of Obesity (BMI >= 30)	Modeled through custom st-gpr	SÃ£o Paulo
38	4775	18	3	9364	1	2010	0.224172	0.20947	0.239758	20 plus, age standardized	Male	Rate	Rate	Proportion	Prevalence of Obesity (BMI >= 30)	Modeled through custom st-gpr	SÃ£o Paulo
38	4775	18	3	9364	1	2017	0.27708	0.25093	0.303553	20 plus, age standardized	Male	Rate	Rate	Proportion	Prevalence of Obesity (BMI >= 30)	Modeled through custom st-gpr	SÃ£o Paulo
38	4775	18	3	9364	2	1990	0.127427	0.110925	0.143756	20 plus, age standardized	Female	Rate	Rate	Proportion	Prevalence of Obesity (BMI >= 30)	Modeled through custom st-gpr	SÃ£o Paulo
38	4775	18	3	9364	2	1995	0.153379	0.137641	0.170603	20 plus, age standardized	Female	Rate	Rate	Proportion	Prevalence of Obesity (BMI >= 30)	Modeled through custom st-gpr	SÃ£o Paulo
38	4775	18	3	9364	2	2000	0.195553	0.179599	0.212146	20 plus, age standardized	Female	Rate	Rate	Proportion	Prevalence of Obesity (BMI >= 30)	Modeled through custom st-gpr	SÃ£o Paulo
38	4775	18	3	9364	2	2005	0.224547	0.210588	0.240159	20 plus, age standardized	Female	Rate	Rate	Proportion	Prevalence of Obesity (BMI >= 30)	Modeled through custom st-gpr	SÃ£o Paulo
38	4775	18	3	9364	2	2010	0.260871	0.246068	0.278612	20 plus, age standardized	Female	Rate	Rate	Proportion	Prevalence of Obesity (BMI >= 30)	Modeled through custom st-gpr	SÃ£o Paulo
38	4775	18	3	9364	2	2017	0.317649	0.29209	0.344348	20 plus, age standardized	Female	Rate	Rate	Proportion	Prevalence of Obesity (BMI >= 30)	Modeled through custom st-gpr	SÃ£o Paulo
38	4775	18	3	9364	3	1990	0.106633	0.0958454	0.117969	20 plus, age standardized	Both	Rate	Rate	Proportion	Prevalence of Obesity (BMI >= 30)	Modeled through custom st-gpr	SÃ£o Paulo
38	4775	18	3	9364	3	1995	0.129029	0.118111	0.141063	20 plus, age standardized	Both	Rate	Rate	Proportion	Prevalence of Obesity (BMI >= 30)	Modeled through custom st-gpr	SÃ£o Paulo
38	4775	18	3	9364	3	2000	0.170005	0.159271	0.181214	20 plus, age standardized	Both	Rate	Rate	Proportion	Prevalence of Obesity (BMI >= 30)	Modeled through custom st-gpr	SÃ£o Paulo
38	4775	18	3	9364	3	2005	0.20341	0.194389	0.213028	20 plus, age standardized	Both	Rate	Rate	Proportion	Prevalence of Obesity (BMI >= 30)	Modeled through custom st-gpr	SÃ£o Paulo
38	4775	18	3	9364	3	2010	0.24452	0.234529	0.255175	20 plus, age standardized	Both	Rate	Rate	Proportion	Prevalence of Obesity (BMI >= 30)	Modeled through custom st-gpr	SÃ£o Paulo
38	4775	18	3	9364	3	2017	0.299784	0.282338	0.31859	20 plus, age standardized	Both	Rate	Rate	Proportion	Prevalence of Obesity (BMI >= 30)	Modeled through custom st-gpr	SÃ£o Paulo
38	4776	18	3	9363	1	1990	0.29703	0.262353	0.333287	20 plus, age standardized	Male	Rate	Rate	Proportion	Prevalence of Overweight (BMI >= 25)	Modeled through custom st-gpr	Tocantins
38	4776	18	3	9363	1	1995	0.33391	0.3008	0.36828	20 plus, age standardized	Male	Rate	Rate	Proportion	Prevalence of Overweight (BMI >= 25)	Modeled through custom st-gpr	Tocantins
38	4776	18	3	9363	1	2000	0.376384	0.350089	0.403723	20 plus, age standardized	Male	Rate	Rate	Proportion	Prevalence of Overweight (BMI >= 25)	Modeled through custom st-gpr	Tocantins
38	4776	18	3	9363	1	2005	0.429731	0.409758	0.451431	20 plus, age standardized	Male	Rate	Rate	Proportion	Prevalence of Overweight (BMI >= 25)	Modeled through custom st-gpr	Tocantins
38	4776	18	3	9363	1	2010	0.452658	0.432215	0.472586	20 plus, age standardized	Male	Rate	Rate	Proportion	Prevalence of Overweight (BMI >= 25)	Modeled through custom st-gpr	Tocantins
38	4776	18	3	9363	1	2017	0.518532	0.489617	0.548451	20 plus, age standardized	Male	Rate	Rate	Proportion	Prevalence of Overweight (BMI >= 25)	Modeled through custom st-gpr	Tocantins
38	4776	18	3	9363	2	1990	0.267608	0.232697	0.304014	20 plus, age standardized	Female	Rate	Rate	Proportion	Prevalence of Overweight (BMI >= 25)	Modeled through custom st-gpr	Tocantins
38	4776	18	3	9363	2	1995	0.302202	0.271147	0.335254	20 plus, age standardized	Female	Rate	Rate	Proportion	Prevalence of Overweight (BMI >= 25)	Modeled through custom st-gpr	Tocantins
38	4776	18	3	9363	2	2000	0.355993	0.328838	0.3841	20 plus, age standardized	Female	Rate	Rate	Proportion	Prevalence of Overweight (BMI >= 25)	Modeled through custom st-gpr	Tocantins
38	4776	18	3	9363	2	2005	0.404063	0.383304	0.423883	20 plus, age standardized	Female	Rate	Rate	Proportion	Prevalence of Overweight (BMI >= 25)	Modeled through custom st-gpr	Tocantins
38	4776	18	3	9363	2	2010	0.423826	0.405481	0.444002	20 plus, age standardized	Female	Rate	Rate	Proportion	Prevalence of Overweight (BMI >= 25)	Modeled through custom st-gpr	Tocantins
38	4776	18	3	9363	2	2017	0.491904	0.459199	0.526392	20 plus, age standardized	Female	Rate	Rate	Proportion	Prevalence of Overweight (BMI >= 25)	Modeled through custom st-gpr	Tocantins
38	4776	18	3	9363	3	1990	0.282493	0.257927	0.308069	20 plus, age standardized	Both	Rate	Rate	Proportion	Prevalence of Overweight (BMI >= 25)	Modeled through custom st-gpr	Tocantins
38	4776	18	3	9363	3	1995	0.318208	0.295592	0.341414	20 plus, age standardized	Both	Rate	Rate	Proportion	Prevalence of Overweight (BMI >= 25)	Modeled through custom st-gpr	Tocantins
38	4776	18	3	9363	3	2000	0.366046	0.346759	0.385443	20 plus, age standardized	Both	Rate	Rate	Proportion	Prevalence of Overweight (BMI >= 25)	Modeled through custom st-gpr	Tocantins
38	4776	18	3	9363	3	2005	0.416815	0.402245	0.431601	20 plus, age standardized	Both	Rate	Rate	Proportion	Prevalence of Overweight (BMI >= 25)	Modeled through custom st-gpr	Tocantins
38	4776	18	3	9363	3	2010	0.438146	0.424838	0.452167	20 plus, age standardized	Both	Rate	Rate	Proportion	Prevalence of Overweight (BMI >= 25)	Modeled through custom st-gpr	Tocantins
38	4776	18	3	9363	3	2017	0.505024	0.482373	0.527882	20 plus, age standardized	Both	Rate	Rate	Proportion	Prevalence of Overweight (BMI >= 25)	Modeled through custom st-gpr	Tocantins
38	4776	18	3	9364	1	1990	0.049512	0.0397278	0.0608073	20 plus, age standardized	Male	Rate	Rate	Proportion	Prevalence of Obesity (BMI >= 30)	Modeled through custom st-gpr	Tocantins
[truncated: 1,025 more rows]
