# Supplementary material for: The burden of non-communicable diseases attributable to high BMI in Brazil, 1990–2017: findings from the Global Burden of Disease Study
Source: Popul Health Metr. 2020 Sep 30;18(Suppl 1):18. doi: 10.1186/s12963-020-00219-y (PMC7525961; doi:10.1186/s12963-020-00219-y)
Supplement: Supplementary file 2 — Additional file 2: Table S1. 95% UI of the age-standardized DALY and Death rates due to high BMI shown in Figure 3. UI=Uncertainty Intervals. DALYs = disability-adjusted life-years; BMI = Body Mass Index. [file 12963_2020_219_MOESM2_ESM.xlsx]

## Sheet: Deaths
Age-standardized Deaths due to High body-mass index rate 2017
Location	Sex	Cardiovascular diseases			Chronic respiratory diseases			Chronic kidney disease			Diabetes mellitus			Digestive diseases			Neoplasms			Neurological disorders
		Deaths per 100,000	95%UI		Deaths per 100,000	95%UI		Deaths per 100,000	95%UI		Deaths per 100,000	95%UI		Deaths per 100,000	95%U I		Deaths per 100,000	95%UI		Deaths per 100,000	95%UI
Brazil	Male	47.8014	65.2621	31.8166	0.247089	0.381762	0.139773	7.04999	4.4273	10.1493	10.1253	7.25792	13.1294	0.87172	1.35821	0.489858	7.11032	10.8535	3.94857	4.74185	9.43419	1.23465
	Female	37.2683	48.8149	26.982	0.44349	0.640394	0.272661	5.67886	3.88406	7.67584	11.2443	8.43961	14.0191	1.64023	2.13515	1.18327	5.96993	8.4127	3.91433	7.07428	14.0107	1.82251
Acre	Male	41.4791	58.3436	26.8622	0.175415	0.274209	0.0936134	9.40664	5.64161	13.4498	10.0254	6.81538	13.2937	0.739442	1.21025	0.401806	5.75884	9.33146	3.15786	3.98886	8.42923	1.00164
	Female	34.3352	44.8249	24.8306	0.354737	0.528644	0.21523	7.33984	4.93513	9.95308	10.898	8.07255	13.7348	1.59841	2.14437	1.07515	4.8118	6.97171	3.07091	6.61974	13.3066	1.65506
Alagoas	Male	53.2619	74.7568	33.9266	0.291337	0.474195	0.155226	7.30163	4.49726	10.6752	17.0036	11.564	23.3568	0.646068	1.04357	0.333899	4.1741	6.52829	2.23242	3.26558	6.84017	0.790275
	Female	51.0479	66.0742	36.5204	0.565842	0.833555	0.351113	7.15294	4.78086	9.5906	22.9695	17.1046	28.7848	1.28668	1.75555	0.884386	4.75093	6.89376	3.02741	6.18323	12.3456	1.49384
Amazonas	Male	41.4808	57.6909	27.309	0.15597	0.246955	0.0841376	8.63501	5.37307	12.4736	9.47127	6.54021	12.7057	1.08432	1.73971	0.575441	5.27938	8.27984	2.92811	4.41071	9.45338	1.07193
	Female	32.008	42.8336	22.4893	0.29449	0.429164	0.177692	7.59325	5.14747	10.3607	10.3176	7.57771	13.1385	2.1071	2.91082	1.28618	5.43326	7.71075	3.49285	6.2439	12.3891	1.52593
Amapá	Male	39.5248	53.2346	26.6799	0.184664	0.29005	0.102213	8.29607	5.31341	11.645	11.6491	8.43654	15.0253	1.27157	1.98585	0.710616	5.8752	8.93972	3.3546	3.66535	7.46523	0.923488
	Female	32.0705	42.4889	22.6077	0.36779	0.545563	0.222957	7.24612	4.97327	9.81995	13.7648	10.2191	17.5581	2.25701	3.05555	1.38586	5.70925	8.13333	3.65709	6.19009	12.2596	1.54408
Bahia	Male	44.6483	63.1659	27.8787	0.379559	0.618055	0.190842	7.90821	4.69939	11.625	13.2768	8.82457	17.9468	0.628586	1.0197	0.321801	5.69863	9.22421	2.90167	3.96298	8.39801	0.95947
	Female	34.5537	45.4836	24.9783	0.48326	0.725753	0.290585	5.24266	3.49831	7.01616	13.5588	10.0118	17.3757	1.29291	1.72854	0.894492	4.53284	6.52774	2.90799	5.45035	11.3341	1.32109
Ceará	Male	35.9215	50.2024	23.3607	0.313325	0.503455	0.168381	4.54648	2.84185	6.5753	7.44725	5.09026	9.94324	0.50353	0.810575	0.260668	4.97591	7.70291	2.5975	3.13793	6.56599	0.74812
	Female	32.1315	42.1284	23.0304	0.675005	0.983579	0.407987	4.04208	2.66517	5.51307	10.3352	7.51853	13.3968	1.33395	1.76201	0.944477	5.13592	7.29535	3.3524	6.16285	11.9851	1.47069
Distrito Federal	Male	48.8451	66.554	32.0043	0.418416	0.643773	0.232475	8.92693	5.30121	13.0163	9.47866	6.39723	12.8034	1.52334	2.32078	0.860438	9.64716	14.168	5.65763	8.84714	17.4577	2.36532
	Female	33.923	46.4799	23.2062	0.631864	0.937764	0.372712	5.40655	3.47502	7.53992	7.97941	5.57789	10.6645	2.21411	2.9502	1.53002	8.03942	11.3531	5.10257	15.8669	30.4973	3.98161
Espírito Santo	Male	45.4442	62.4397	29.8588	0.292407	0.456489	0.16108	6.24549	3.83858	8.94767	8.02177	5.52823	10.5626	0.863018	1.39025	0.48316	6.67973	10.7936	3.34531	4.58465	9.548	1.13156
	Female	35.3662	45.8434	25.2461	0.557179	0.833435	0.341776	5.66854	3.80191	7.66485	10.1549	7.48939	12.8413	1.77578	2.36759	1.19345	5.15968	7.40604	3.29346	6.84788	13.7299	1.61348
Goiás	Male	40.7408	56.3161	26.4546	0.187378	0.29589	0.102507	6.5922	4.06285	9.73028	7.63831	5.34146	10.1841	0.863673	1.35388	0.463979	5.40185	8.40981	2.96742	3.88548	8.09216	0.963159
	Female	34.4895	44.7405	25.1166	0.305556	0.44849	0.185746	5.75078	3.88889	7.89963	9.33431	6.90674	11.9291	1.88589	2.54097	1.32066	4.93719	6.91107	3.21064	6.55279	12.8392	1.55286
Maranhão	Male	49.1618	70.0208	30.098	0.221945	0.370523	0.109667	6.74896	3.91336	10.1016	13.2661	8.70155	18.6254	0.571242	0.945154	0.27691	3.63001	5.92859	1.87373	4.14343	9.39139	0.97352
	Female	34.1398	45.1031	23.8249	0.324223	0.496514	0.184687	4.4981	3.0586	6.1236	13.091	9.60811	16.7682	1.10313	1.56892	0.694126	3.41434	5.13033	2.06713	5.12287	10.6233	1.13718
Minas Gerais	Male	45.4237	61.8576	30.4761	0.204424	0.313949	0.116582	7.62401	4.64853	10.8527	10.1242	7.23947	13.3576	0.959398	1.47585	0.542073	5.90428	8.9681	3.22295	4.70942	9.46362	1.26404
	Female	35.7205	47.904	24.6211	0.305442	0.453884	0.182563	6.61425	4.2999	9.19587	12.7336	9.05285	16.3572	1.82094	2.5172	1.19962	4.99148	7.29344	3.10649	6.89659	13.4427	1.78765
Mato Grosso do Sul	Male	57.4936	79.596	37.5681	0.273837	0.431987	0.148704	7.49665	4.70922	10.7558	9.03241	6.38885	11.8584	1.09366	1.71469	0.60376	7.14354	11.0927	3.79151	4.71001	9.78184	1.15578
	Female	42.6976	56.4204	29.7201	0.390951	0.584093	0.238573	6.37212	4.31893	8.58928	10.5872	7.70746	13.4062	2.32272	3.15369	1.53207	5.76341	8.27421	3.63041	6.61326	13.2842	1.56966
Mato Grosso	Male	39.3256	53.8062	25.8792	0.213943	0.33473	0.116406	6.13443	3.75771	8.8725	7.12111	5.02751	9.3978	0.713545	1.15096	0.393864	6.88202	10.9102	3.60298	4.51226	9.21445	1.02812
	Female	31.9448	42.2494	22.6333	0.432394	0.634543	0.257687	5.40191	3.58416	7.42353	8.71619	6.41978	11.2433	1.43889	1.8989	0.989769	5.49132	7.86575	3.45035	6.43778	12.9836	1.58907
Pará	Male	48.1922	66.603	31.3186	0.206421	0.319723	0.112677	8.00743	4.99942	11.425	12.375	8.54402	16.4544	0.937988	1.51381	0.507336	4.72894	7.31093	2.66348	4.4192	9.01119	1.08109
	Female	32.969	44.4038	22.8966	0.345992	0.531823	0.204189	6.05886	4.00499	8.32092	12.833	9.28136	16.5592	1.81182	2.48968	1.10455	4.2977	6.20596	2.71385	6.02399	12.2058	1.39816
Paraíba	Male	49.9333	68.9537	32.7152	0.249916	0.390552	0.137938	7.87746	4.93607	11.2646	14.2962	9.6516	19.3655	0.529557	0.821102	0.289151	5.04162	7.81246	2.75627	3.88277	7.89865	0.994199
	Female	42.0338	56.0873	29.6102	0.422487	0.628212	0.255478	6.14324	4.02638	8.47191	17.6171	12.6371	23.2225	1.21962	1.66578	0.825568	4.95093	7.20026	3.114	6.08361	11.7078	1.47226
Paraná	Male	47.3251	67.1054	30.0009	0.245224	0.377596	0.134603	6.3393	3.88173	9.10893	9.94994	6.81277	13.3098	1.04572	1.66935	0.560272	8.2142	12.853	4.27398	4.96841	10.0713	1.25202
	Female	39.1683	52.3562	27.4965	0.418517	0.610122	0.253797	5.6237	3.69513	7.78233	11.3837	8.13969	14.6919	2.00656	2.69021	1.36076	6.67197	9.7585	4.2086	7.47372	15.018	1.81211
Pernambuco	Male	59.1857	80.8927	38.6117	0.326822	0.505111	0.178811	7.01698	4.4037	10.0247	15.9114	11.0116	21.0695	0.746837	1.18444	0.414098	5.8181	9.10856	3.19053	4.02943	8.55597	0.998946
	Female	45.7847	60.7655	32.1892	0.608262	0.893188	0.357776	5.94554	3.89318	8.13862	17.9756	12.8964	23.2837	1.54233	2.10663	1.0552	6.21734	8.88246	3.94151	6.41548	12.8117	1.59124
Piauí	Male	43.9177	61.7963	27.8528	0.241947	0.394966	0.126193	5.15767	3.11923	7.52458	9.75122	6.48664	13.3126	0.494135	0.817376	0.256759	3.74706	5.8848	1.99776	2.24474	4.96246	0.511283
	Female	38.3905	50.5366	27.3505	0.478632	0.710802	0.288819	4.08683	2.68312	5.57171	13.572	10.0609	17.0325	1.31961	1.79346	0.892296	4.02032	5.78214	2.56797	5.42491	10.6608	1.26836
Rio de Janeiro	Male	61.8137	82.9878	41.6577	0.220498	0.330815	0.126429	10.1443	6.34567	14.3327	14.0974	10.1367	18.0045	0.899305	1.38109	0.520548	8.01148	11.8694	4.59376	5.77367	11.29	1.56738
	Female	44.167	57.1926	31.7804	0.424187	0.610218	0.261468	7.6353	5.22707	10.3778	13.358	10.1274	16.9676	1.59364	2.24314	1.10909	6.83435	9.61567	4.47492	7.5431	14.8907	1.82456
Rio Grande do Norte	Male	47.4393	64.4505	30.8581	0.356151	0.572343	0.200429	6.59616	4.03197	9.49203	14.7649	10.3168	19.6338	0.652111	1.03456	0.363561	5.77115	8.91149	3.13739	4.51904	9.11386	1.18651
	Female	33.8701	44.9289	23.7855	0.529839	0.804789	0.309696	5.05148	3.40297	6.87578	16.5444	12.0298	21.4392	1.17391	1.61052	0.800542	5.0563	7.28664	3.20653	6.09553	12.2642	1.49848
Rondônia	Male	45.8597	64.4675	29.1352	0.273185	0.428365	0.148771	6.42697	3.9275	9.29805	8.56637	5.85324	11.2577	0.86386	1.36397	0.458679	10.5923	16.4137	5.59549	5.1366	10.5339	1.27218
	Female	36.3338	48.9381	25.2736	0.505359	0.745103	0.303927	5.2952	3.49016	7.37145	9.49461	6.93357	12.2575	1.68464	2.28083	1.15101	7.57646	10.9396	4.78079	7.60876	15.2417	1.88926
Roraima	Male	46.1581	65.6656	29.7638	0.241041	0.381334	0.131068	8.02452	4.95428	11.6945	10.2299	7.02764	13.7279	0.797808	1.30226	0.420305	5.5951	9.04812	2.95383	3.74672	8.05844	0.90452
	Female	41.6556	56.5447	29.0778	0.393012	0.589181	0.234431	8.70266	5.71586	12.1906	14.6745	10.4007	19.2405	2.0226	2.78062	1.328	5.31019	7.76119	3.30974	6.38282	12.6119	1.58368
Rio Grande do Sul	Male	43.7798	63.476	27.4924	0.23207	0.37829	0.119119	8.71367	5.13911	12.9719	13.5041	9.09676	18.582	1.18982	1.94604	0.615863	5.72072	9.10946	3.0402	4.47103	9.41392	1.13787
	Female	40.3951	55.0047	27.2286	0.463009	0.701008	0.274082	10.2901	6.50369	14.611	22.3725	15.827	29.7574	2.85997	3.98861	1.70739	7.45632	10.5366	4.73964	9.8939	19.6241	2.5127
Santa Catarina	Male	51.2272	70.0507	34.5445	0.207743	0.319697	0.120417	5.58008	3.36761	8.0909	7.93688	5.4441	10.4885	1.16963	1.78393	0.670277	8.58301	12.9364	4.90566	6.16836	12.1767	1.60366
	Female	38.2139	49.5117	27.531	0.388458	0.56834	0.238997	5.24621	3.30359	7.40311	10.2066	7.16579	13.5793	1.87628	2.47135	1.32323	6.75748	9.43241	4.44043	8.62499	16.6186	2.14747
Sergipe	Male	41.967	59.2733	26.9215	0.212717	0.328193	0.118576	7.14191	4.37482	10.2794	7.99402	5.58228	10.5574	0.968422	1.53824	0.539435	8.69212	13.5062	4.65246	4.94839	10.031	1.24536
	Female	34.7552	47.3092	23.9686	0.399097	0.587517	0.237219	5.47779	3.67374	7.48902	8.18035	6.01119	10.477	1.78084	2.42533	1.23025	6.43915	9.28262	3.99245	7.81131	15.5602	1.97194
São Paulo	Male	45.7114	62.7101	30.4963	0.346284	0.546888	0.190171	7.87073	4.83432	11.2889	16.7211	11.764	22.5827	0.745709	1.1858	0.41441	5.16082	7.92423	2.93988	3.41811	7.08768	0.792284
	Female	38.2153	50.587	27.0053	0.573832	0.842244	0.348603	5.68105	3.79347	7.77755	17.9679	12.8541	23.3054	1.5174	2.04937	1.0107	5.27555	7.52066	3.382	6.31476	12.4356	1.58995
Tocantins	Male	42.7633	61.6152	26.7712	0.233984	0.381927	0.125424	6.13159	3.558	9.13138	8.30223	5.43965	11.5306	0.820575	1.34802	0.419681	3.9776	6.33824	2.10701	3.25311	6.98277	0.782093
	Female	41.8143	55.0973	29.459	0.510984	0.77801	0.299023	6.02345	3.97571	8.32043	14.2532	10.1191	18.6224	1.94099	2.67052	1.23777	4.80916	6.94791	3.03749	6.28859	12.5878	1.48115

## Sheet: DALYS
Age-standardized Dalys due to High body-mass index rate 2017
Location	Sex	Cardiovascular diseases			Chronic respiratory diseases			Chronic kidney disease			Diabetes mellitus			Digestive diseases			Musculoskeletal disorders			Neoplasms			Neurological disorders			Sense organ diseases
		DALYS per 100,000	95%UI		DALYS per 100,000	95%UI		DALYS per 100,000	95%UI		DALYS per 100,000	95%UI		DALYS per 100,000	95%U I		DALYS per 100,000	95%UI		DALYS per 100,000	95%UI		DALYS per 100,000	95%UI		DALYS per 100,000	95%UI
Brazil	Male	1296.8	1712.39	907.361	28.6514	45.1728	16.633	176.689	117.11	241.691	467.339	345.105	617.488	17.3736	26.4181	10.0433	124.896	204.412	68.567	173.898	264.197	97.8764	65.4931	130.679	16.8556	6.0249	11.4233	2.40297
	Female	936.129	1169.9	708.92	42.8171	64.9266	25.8482	159.27	112.21	209.465	482.847	373.821	622.124	31.8106	41.3104	22.9654	134.809	212.592	77.3481	128.09	182.202	82.9131	88.0164	173.331	22.681	9.29101	16.9481	3.85421
Acre	Male	126.408	204.954	67.9361	6.09433	11.8485	2.37192	232.121	148.52	319.807	455.345	331.541	605.782	1138.11	1519.63	778.656	145.049	229.763	81.567	57.4531	117.507	14.6817	23.3603	37.8401	13.3641	15.6443	24.8374	8.93299
	Female	850.978	1072.43	638.214	37.1235	56.4994	21.9452	191.82	134.832	255.202	449.594	340.673	577.035	31.4592	42.1207	21.3309	136.722	216.259	78.8045	104.776	151.948	66.9805	86.1442	169.429	21.2392	9.86484	18.4045	4.03508
Alagoas	Male	1473.89	2000.91	982.225	113.738	189.975	60.3671	200.186	126.651	282.584	676.289	480.651	895.577	49.5283	100.78	11.8003	14.9782	23.4167	8.06355	107.871	166.23	58.4581	5.5379	10.8498	2.07833	876.475	1149.43	623.552
	Female	1293.23	1627.72	971.619	40.0025	59.1031	24.5619	208.93	144.458	276.633	794.83	617.042	990.356	27.7245	37.4622	19.1733	127.251	197.743	75.365	105.198	151.693	66.0471	81.1415	161.748	20.8036	9.30416	17.1096	3.78993
Amazonas	Male	677.617	870.688	499.125	58.9375	123.524	14.1487	221.186	143.389	306.579	456.431	335.243	601.423	26.2061	41.767	14.7329	132.826	203.719	76.0705	23.3528	36.5015	13.086	126.362	207.307	69.8339	5.69365	11.1853	2.27624
	Female	830.921	1064.6	614.681	38.5011	60.2598	22.7036	213.457	150.104	283.648	452.029	344.775	583.51	43.0354	58.354	26.9337	138.773	219.934	78.4114	123.153	173.811	79.2845	83.6625	162.814	21.2574	9.60452	17.9502	3.96416
Amapá	Male	147.499	222.809	84.9272	25.2869	40.1587	14.7054	212.575	143.214	286.696	498.138	373.395	643.331	6.31593	11.8515	2.49289	55.8707	111.863	14.3882	133.438	214.324	74.9448	710.713	905.301	536.777	1061.26	1390.71	747.875
	Female	784.753	993.064	582.36	41.1911	61.6986	24.0221	199.226	141.437	262.886	528.365	402.866	675.727	44.9793	60.0067	27.3816	143.792	230.325	80.9131	125.947	177.849	80.6976	82.3794	163.875	21.0964	10.1322	18.5412	4.24976
Bahia	Male	1221.47	1668.21	800.588	24.7932	39.19	14.3484	207.284	129.536	290.693	557.062	394.14	743.143	13.7112	21.648	7.49829	108.425	182.257	57.5894	146.461	233.946	76.4125	56.9523	117.851	14.2338	5.44848	10.7983	2.02582
	Female	933.627	1183.55	707.501	38.8033	58.1699	23.1839	165.506	113.677	220.928	562.365	433.58	724.139	28.0869	37.3799	20.0216	127.066	198.197	72.6656	101.981	146.155	65.7148	72.9128	148.14	17.9953	9.0282	17.0982	3.75466
Ceará	Male	994.95	1315.85	691.979	28.1642	44.097	16.2941	124.106	82.2988	173.818	364.699	267.216	483.976	10.8049	16.8866	5.88123	122.587	202.039	66.8816	127.25	194.002	68.1797	48.6336	98.5504	11.5109	5.88378	11.3	2.38228
	Female	790.278	1003.9	593.824	42.0534	62.0526	25.1052	123.306	85.3936	167.995	416.709	316.826	537.571	25.428	33.7312	17.9708	130.807	205.583	74.7041	108.957	155.498	69.2761	78.4122	155.352	19.3903	9.66078	17.9617	3.90466
Distrito Federal	Male	1172.98	1531.76	829.435	39.6319	61.1092	23.0376	191.831	129.413	258.444	421.19	306.467	554.902	25.7939	38.2302	15.1277	173.148	274.406	95.2818	207.385	301.808	125.141	101.142	198.843	27.2174	7.69939	14.3766	3.34941
	Female	726.337	927.013	530.315	59.0922	90.9647	35.4781	142.185	97.5817	188.287	364.759	269.613	477.806	36.5532	48.5925	25.6944	172.691	274.799	98.3378	155.12	219.201	99.6543	148.588	284.323	38.175	10.7663	19.5835	4.55115
Espírito Santo	Male	1197.16	1576.63	828.821	31.7294	50.068	18.157	160.783	106.038	222.101	452.482	325.701	606.178	16.8168	26.5186	9.81441	121.403	199.041	65.0058	167.609	265.04	81.8334	61.2076	124.97	15.131	6.01389	11.4132	2.4574
	Female	885.797	1107.35	657.113	51.3548	78.2476	30.0337	163.021	114.431	217.586	486.141	365.69	628.02	33.3415	43.8765	23.1275	130.591	203.175	74.5964	111.414	159.785	70.1101	83.8517	165.1	21.2906	9.20071	16.7816	3.6933
Goiás	Male	1130.69	1526.77	766.6	27.5068	45.0745	15.2078	166.81	106.147	235.167	373.571	271.612	499.105	18.1105	27.8548	10.0606	118.799	197.884	62.1553	135.862	208.818	75.4614	55.5546	114.941	14.0464	5.79077	11.2882	2.28151
	Female	857.799	1078.69	645.203	41.8992	65.3735	23.8901	154.352	108.443	206.225	424.676	324.849	547.139	35.9386	47.9691	25.2097	130.987	207.839	76.4281	106.718	150.571	69.3467	82.1876	159.485	20.7735	9.42395	17.3883	3.92175
Maranhão	Male	1350.11	1851.66	885.651	19.3106	31.0042	10.9383	180.612	109.475	260.349	594.147	418.597	803.577	12.7465	20.4105	6.7869	102.845	173.974	53.4074	91.1831	144.885	48.8772	51.3114	114.266	12.1926	4.97954	10.1974	1.88067
	Female	952.232	1203.11	705.575	29.8551	45.8216	17.6659	152.77	102.714	210.988	560.302	429.866	709.58	25.9375	36.0502	17.1851	117.329	186.117	66.7666	80.4685	120.53	49.8093	69.8677	140.688	15.74	8.29982	16.0473	3.24689
Minas Gerais	Male	1218.51	1603.75	846.624	30.1165	48.3272	16.9735	187.397	123.572	254.423	445.831	330.121	583.701	19.8989	30.2205	11.786	133.016	216.38	72.4803	145.872	221.345	80.3374	65.927	131.635	17.5537	6.5759	12.2644	2.7396
	Female	874.862	1118.26	641.246	42.8502	65.7513	24.7914	178.136	123.619	237.024	514.456	389.024	661.609	35.7445	49.0371	24.5908	138.973	218.936	78.3474	107.09	155.28	66.3516	86.0402	168.229	22.0455	9.61059	18.13	3.99344
Mato Grosso do Sul	Male	1538.06	2038.41	1064.58	28.0184	44.1353	16.0366	190.745	128.535	263.476	422.247	313.746	560.422	22.5925	34.243	12.8893	135.099	219.657	73.3293	177.58	272.388	95.0799	65.2205	132.912	16.0878	6.43477	12.5841	2.56457
	Female	1052.59	1330.78	775.886	44.9605	68.6581	26.4751	175.042	122.085	227.074	468.845	358.115	609.063	47.3227	63.2587	31.069	142.319	220.27	82.0001	125.057	178.11	79.4766	85.2561	167.508	21.5616	9.52638	17.8992	3.95384
Mato Grosso	Male	1102.95	1462.18	756.33	25.9273	41.7613	14.4172	156.083	100.972	216.976	371.377	269.827	503.851	14.2518	22.6185	7.89962	117.977	196.727	63.3152	173.081	273.192	89.043	61.3113	121.781	14.5857	5.93189	11.2147	2.37693
	Female	837.993	1064.18	629.829	44.0737	66.9379	26.2458	151.607	104.06	204.642	418.935	312.954	541.989	28.3647	38.3084	19.5918	127.76	200.906	72.9393	120.259	173.928	75.8748	80.5919	161.059	20.3167	8.92623	16.5395	3.49919
Pará	Male	1289.19	1720	877.339	22.7607	36.2463	12.9664	204.581	131.959	282.471	514.429	377.79	677.34	19.9271	31.3802	11.1641	121.274	200.83	65.1284	116.801	178.798	66.2904	63.7474	129.121	15.7812	6.1901	11.8976	2.51311
	Female	848.502	1090.82	618.857	36.7807	55.9796	21.4757	174.96	120.526	235.986	520.124	396.07	668.004	37.5677	50.8476	23.3393	127.429	205.244	72.1424	96.2372	139.5	60.986	79.4473	159.501	18.4057	9.40771	17.3927	3.79923
Paraíba	Male	1357.86	1821.75	930.448	23.5922	37.4276	13.4624	201.705	130.329	282.877	588.282	428.624	772.364	11.0373	16.9385	6.26346	120.02	198.612	64.8133	126.371	195.326	70.2211	56.5418	112.9	13.962	6.22025	11.7489	2.4859
	Female	1036.62	1332.73	759.585	34.6352	52.8169	20.5461	176.26	119.984	241.358	630.073	478.063	802.469	23.0533	31.7012	15.6789	126.402	203.317	72.1685	105.459	154.918	66.0099	77.9725	150.715	19.7916	9.62543	17.8042	3.93542
Paraná	Male	1227.83	1661.53	810.84	32.3641	51.5423	18.3548	155.502	101.163	213.71	442.649	317.034	593.015	20.0234	30.966	11.2682	128.636	211.951	68.4954	200.141	308.4	107.682	66.6886	133.47	16.763	6.13153	11.9335	2.35385
	Female	923.71	1191.43	682.334	46.1233	70.4274	26.8228	156.221	108.976	209.279	474.199	357.157	616.726	37.1028	49.4469	25.8018	135.829	214.398	77.3556	141.333	204.027	89.9216	90.6614	182.399	22.208	9.37844	17.5536	3.75632
Pernambuco	Male	1615.26	2124.21	1111.15	27.2431	42.3819	15.9991	179.977	118.482	247.317	630.286	461.856	824.692	15.6696	24.2365	8.81362	117.964	192.597	63.3926	144.095	221.181	79.5794	58.5794	120.104	14.7304	6.10258	11.5029	2.32797
	Female	1141.63	1451.11	848.628	46.456	70.3294	28.1649	164.473	113.182	218.805	696.654	533.434	893.116	30.7888	41.4788	21.3382	127.046	201.229	71.4451	133.907	192.859	85.2571	82.1302	162.659	20.3529	9.34619	17.3692	3.72991
Piauí	Male	1260.48	1683.58	855.265	22.9846	36.472	13.039	148.813	93.2349	210.806	463.94	329.597	616.974	11.9482	19.1178	6.52738	106.216	177.901	55.6839	100.619	157.899	54.6519	36.9722	78.6405	8.60274	4.84334	9.5963	1.89584
	Female	939.318	1180.53	702.361	36.2819	54.6593	21.0395	130.246	88.7351	175.139	528.494	410.064	666.386	27.1451	36.6912	18.2798	119.268	188.936	68.649	89.402	130.392	56.3964	71.4486	140.148	17.3186	9.02165	16.153	3.59632
Rio de Janeiro	Male	1678.32	2191.22	1189.02	32.4916	52.2786	18.6116	243.21	163.575	329.649	610.733	460.83	787.296	17.316	26.3758	9.9358	124.308	199.781	69.5123	191.26	282.733	109.752	74.8977	146.026	20.4427	6.56742	12.298	2.71826
	Female	1152.42	1431.16	870.788	40.1596	60.219	23.7882	209.678	148.572	278.094	574.87	445.024	727.268	31.6187	43.4141	22.6086	135.344	211.481	77.6183	146.925	208.076	96.7938	90.7708	175.801	22.5105	9.12018	16.6782	3.76731
Rio Grande do Norte	Male	1277.72	1694.2	879.123	29.1287	44.8123	17.1991	169.89	112.283	231.521	603.422	443.043	795.303	13.9332	21.5021	7.88497	125.673	202.941	69.3964	144.09	220.208	80.4051	63.7259	126.276	16.4785	6.43018	12.4049	2.62341
	Female	857.142	1091.22	628.447	41.6671	63.7139	25.195	155.792	107.127	208.687	617.924	469.547	788.978	23.6756	31.8053	16.5703	130.79	205.095	74.4285	110.837	159.715	70.4443	80.0536	157.27	20.151	9.26222	17.439	3.70446
Rondônia	Male	1206.58	1621.81	825.864	34.2022	54.52	19.276	158.266	103.568	218.28	408.874	295.149	547.336	16.4393	25.19	9.33023	121.679	198.743	65.0626	253.78	389.921	132.685	69.7827	141.165	16.9841	6.25318	11.9537	2.453
	Female	873.512	1114.91	653.016	56.0536	84.4449	33.9349	147.721	103.385	199.553	431.026	328.335	554.781	31.4352	42.1895	22.142	141.675	219.237	83.6929	160.325	230.877	101.019	91.5177	181.066	22.9561	9.08545	16.5847	3.7791
Roraima	Male	1240.33	1685.41	847.669	24.9096	39.2881	14.5949	203.071	133.307	284.003	460.309	335.763	607.896	16.9871	26.8537	9.35863	126.967	208.427	69.7436	140.559	223.798	76.1515	55.1644	115.822	13.5147	5.71788	11.4161	2.22927
	Female	1006.23	1314.38	727.622	40.5529	61.0549	23.9919	218.686	151.609	295.032	556.968	431.492	715.904	39.5587	53.7946	26.0238	137.118	213.851	77.6089	114.797	168.1	71.9799	82.0221	158.271	20.1557	9.30345	17.1537	3.75569
Rio Grande do Sul	Male	1114.36	1544.66	737.329	23.3876	37.7226	13.2295	210.628	132.116	299.142	562.731	408.632	747.85	23.3717	37.5031	12.6901	127.642	210.602	67.7678	136.535	215.097	76.0404	59.7169	123.565	15.8084	5.99629	11.4503	2.39018
	Female	831.844	1093.98	601.019	41.8713	63.4932	24.6577	239.267	164.122	320.76	759.936	574.158	976.33	48.0541	67.0138	27.9515	139.914	222.622	78.9441	150.946	212.811	96.1025	101.302	197.312	26.5733	9.88196	18.1433	4.08048
Santa Catarina	Male	1383	1818.23	978.132	32.2446	51.8814	18.2142	132.67	87.4305	182.315	363.137	263.225	483.234	21.3776	32.0816	12.572	137.151	222.871	76.355	202.52	303.916	115.742	81.1872	158.034	20.9253	6.058	11.362	2.43554
	Female	940.928	1178.15	708.286	44.029	67.0337	26.3711	135.865	92.4782	180.275	421.916	315.426	557.294	33.9507	44.9432	23.8009	144.103	223.563	83.7322	141.535	200.415	90.9388	103.315	200.678	26.1737	9.47134	17.224	3.95756
Sergipe	Male	1076.11	1443.48	729.558	37.8194	61.7785	20.5642	169.392	113.54	230.287	419.439	308.853	552.981	17.6226	27.4482	10.059	131.07	213.478	70.605	206.726	318.377	110.511	67.421	134.317	17.6351	6.46241	12.2663	2.60231
	Female	791.734	1024.52	581.971	48.7036	75.3313	28.5918	143.883	100.493	191.947	393.323	293.896	514.026	31.1919	41.3928	21.952	133.878	210.224	76.2886	133.477	189.498	83.8653	92.3615	179.879	23.7642	9.52643	17.8339	3.93365
São Paulo	Male	1259.96	1680.96	870.941	32.9013	51.0361	19.4731	206.613	135.725	288.53	667.9	502.602	878.85	16.8313	26.6245	9.73338	122.829	202.017	67.9393	135.113	205.051	78.6774	53.3658	109.244	12.8181	5.86218	11.4392	2.3363
	Female	958.909	1209.06	719.133	39.3646	58.415	23.9965	170.803	119.177	230.191	645.229	491.79	813.304	30.3966	40.6865	20.4627	130.863	203.246	75.2179	112.926	161.214	72.4089	81.9002	160.763	21.0957	9.70814	17.8074	3.97696
Tocantins	Male	1219.89	1663.38	810.823	23.8296	38.0435	13.543	164.716	100.943	236.33	410.801	294.212	562.135	18.4732	29.7361	10.0404	117.807	196.446	60.5285	103.936	162.24	56.7862	48.8997	101.678	11.8887	6.26835	12.4766	2.32395
	Female	1053.9	1328.23	777.017	41.0683	62.8543	24.5793	172.71	119.709	231.847	564.63	430.924	727.669	41.0528	56.2384	26.6895	130.091	207.305	74.9093	106.633	154.878	67.8963	81.2732	161.934	19.9558	9.89736	18.4387	4.06746
